# Supplementary material for: Clinical usefulness of the pattern of non-adherence to anti-platelet regimen in stented patients (PARIS) thrombotic risk score to predict long-term all-cause mortality and heart failure hospitalization after percutaneous coronary intervention
Source: PLoS One. 2022 Sep 13;17(9):e0274287. doi: 10.1371/journal.pone.0274287 (PMC9469967; doi:10.1371/journal.pone.0274287)
Supplement: S1 File — (XLSX) [file pone.0274287.s001.xlsx]

## Sheet: CADILLIACscore, GRACE scor
Grace Score	Grace ST change	Grace biomarker	Grace CPAOA	Grace Killip	Grace Crea	Grace BP	Grace HR	Grace age	SBP	HR	HF hospitalization		HF hospitalizatin observation period	history of HF	data of operation	bleeding event final check data	inhospital death	inhospital data	bleeding event	content of bleeding	data of bleeding event	data of bleeding free	observation period of bleeding free	data of final comfirm alive	observation alive period	cardiac death	content of cardiac death	data of cardiac death	non cardiac death	data of non cardiac death	all cause death	data of all cause death	TLR	data of TLR	TVR	data of TVR	male(M=1)	age	140-age	BW*AD	72*Crea	BW*AD/AF	CrCr	PARIS Age	Age>75	ID	Height	BW	BMI
128	0	0		0	11	26	0	91	148	41	0	#REF!	654	0	2017.08.25	2019.06.10	0		0			2019.12.20	847	2019.12.20	847	0			0		0		0		0		1	81	59	3746.5	95.76	39.1239	39.12	4	1	15707	162.2	63.5	24.14
138	0	0		0	11	47	7	73	118	71	0	#REF!	2822	0	2011.10.24	2019.07.16	0		0			2019.07.16	2822	2019.07.16	2822	0			0		0		0		0		1	79	61	3464.8	87.84	39.4444	39.44	3	1	16670	156.5	56.8	23.19
163	30	0		0	31	47	0	55	105	61	0	#REF!	649	0	2017.09.29	2019.07.10	0		0			2020.01.20	843	2020.01.20	843	0			0		0		1	2018.09.18	0		0	66	74	2989.6	598.32	4.99666	4.25	2	0	36401	148.9	40.4	18.22
128	0	0		0	8	47	0	73	114	56	0	#REF!	3701	0	2010.03.12	2020.04.29	0		0			2019.12.25	3575	2019.12.25	3575	0			0		0		0		1	2011.01.28	1	70	70	4067	71.28	57.0567	57.06	3	0	64101	164.1	58.1	21.58
122	30	0		0	8	11	0	73	169	61	0	#REF!	2863	0	2011.09.30	2019.08.02	0		0			2019.08.02	2863	2019.08.02	2863	0			0		0		0		0		1	74	66	4679.4	64.8	72.213	72.21	3	0	83807	170	70.9	24.53
126	0	15		0	2	11	7	91	166	76	0	#REF!	2042	0	2013.09.13	2019.04.17	0		0			2019.04.17	2042	2019.04.17	2042	0			0		0		0		0		0	90	50	3050	28.08	108.618	92.33	4	1	88433	153.9	61	25.75
134	0	0		0	14	47	0	73	115	50	0	#REF!	1896	0	2015.01.09	2020.03.19	0		0			2019.12.17	1803	2019.12.17	1803	0			0		0		0		0		1	77	63	3143.7	141.84	22.1637	22.16	3	1	91899	156.9	49.9	20.27
263	30	15		64	23	58	0	73	85	59	1	#REF!	421	0	2015.12.21	2017.02.14	0		1	GI bleeding	2016.01.06	2016.01.06	16	2017.12.03	713	0			1	2017.12.03	1	2017.12.03	0		0		1	77	63	4208.4	229.68	18.3229	18.32	3	1	93046	167	66.8	23.95
173	30	15		0	8	58	7	55	90	87	1	#REF!	2623	0	2012.10.07	2019.12.13	0		0			2019.12.13	2623	2019.12.13	2623	0			0		0		0		1	2013.01.15	0	65	75	3697.5	60.48	61.1359	51.97	2	0	118646	147.6	49.3	22.63
140	0	0		0	5	37	7	91	125	77	0	#REF!	2145	0	2014.04.04	2020.02.17	0		0			2020.01.28	2125	2020.01.28	2125	0			0		0		0		0		0	80	60	3042	46.08	66.0156	56.11	4	1	139612	136	50.7	27.41
202	30	15		0	8	58	0	91	93	61	0	#REF!	1975	0	2013.09.16	2019.02.12	0		0			2019.07.13	2126	2019.07.13	2126	0			0		0		0		0		1	82	58	3306	61.2	54.0196	54.02	4	1	146809	161	57	21.99
144	0	15		0	2	47	7	73	106	81	0	#REF!	1976	0	2010.11.04	2016.04.02	0		0			2016.04.02	1976	2016.04.02	1976	0			1	2016.04.02	1	2016.04.02	0		0		1	77	63	4680.9	0	#DIV/0!		3	1	150947	168.3	74.3	26.23
125	0	0		0	8	37	7	73	122	72	0	#REF!	2519	0	2011.05.20	2018.04.12	0		0			2018.04.21	2528	2018.04.21	2528	0			1	2018.04.21	1	2018.04.21	0		0		1	71	69	4098.6	66.24	61.875	61.88	3	0	163701	169.6	59.4	20.65
#N/A	0	0		0	2	#N/A	#N/A	91	#N/A	#N/A	0		335	0	2014.01.10	2014.12.11	0		0			2014.12.11	335	2014.12.11	335	〇	HF death				〇		0		0		1	85	140	0	0	#DIV/0!		4	1	193479
111	0	0		0	5	26	7	73	140	76	0	#REF!	7	0	2012.05.07	2012.05.14	0		0			2020.02.21	2846	2020.02.21	2846	0			0		0		0		0		0	71	69	4519.5	43.92	102.903	87.47	3	0	200473	155	65.5	27.26
120	0	15		0	8	11	13	73	165	91	0	#REF!	3314	0	2010.12.24	2020.01.20	0		0			2020.01.08	3302	2020.01.08	3302	0			0		0		0		0		0	78	62	3447.2	72	47.8778	40.7	3	1	203881	150.3	55.6	24.61
130	0	0		0	31	37	7	55	120	72	0	#REF!	921	0	2017.08.24	2020.03.02	0		0			2019.12.16	844	2019.12.16	844	0			0		0		0		0		1	65	75	3870	325.44	11.8916	11.89	2	0	213745	158.7	51.6	20.49
167	30	15		0	5	37	7	73	128	79	0	#REF!	2658	0	2010.03.10	2017.06.19	0		0			2017.09.02	2733	2017.09.02	2733	0			1	2017.09.02	1	2017.09.02	0		0		1	77	63	2967.3	52.56	56.4555	56.46	3	1	226936	172	47.1	15.92
147	30	15		0	5	11	13	73	162	96	0	#REF!	342	0	2018.03.30	2019.03.07	0		0			2019.04.07	373	2019.04.07	373	0			0		0		0		0		1	71	69	5057.7	54	93.6611	93.66	3	0	227621	181.5	73.3	22.25
191	30	15		0	5	37	13	91	120	109	1	#REF!	1567	1	2013.11.11	2018.02.25	0		0			2017.12.20	1500	2017.12.20	1500	1	HF death	2018.02.25	0		1	2018.02.25	0		0		0	86	54	2154.6	38.88	55.4167	47.1	4	1	228691	145	39.9	18.98
85	0	0		0	5	37	7	36	124	77	0	0	2243	0	2013.10.21	2019.12.12	0		0			2019.12.12	2243	2019.12.12	2243	0			0		0		0		0		1	59	81	5540.4	51.12	108.38	108.38	1	0	236832	160	68.4	26.72
118	0	0		0	8	37	0	73	137	69	0	0	2436	0	2013.06.03	2020.02.03	0		0			2019.11.29	2370	2019.11.29	2370	0			0		0		0		0		1	75	65	0	75.6	0	0	3	1	259479
115	0	0		0	5	37	0	73	138	60	0	0	2203	0	2012.10.15	2018.10.27	0		1	GI bleeding	2014.06.22	2014.06.22	615	2018.10.27	2203	0			1	2018.10.27	1	2018.10.27	0		0		0	79	61	2989	41.04	72.8314	61.91	3	1	262084	142	49	24.3
142	30	15		0	8	11	23	55	188	117	1	0	3242	0	2010.11.05	2019.09.21	0		0			2019.06.17	3146	2019.06.17	3146	0			0		0		0		0		1	68	72	3952.8	77.76	50.8333	50.83	2	0	263410		54.9	19.2
104	30	0		0	8	11	0	55	172	67	0	0	1855	0	2015.01.13	2020.02.11	0		0			2020.02.11	1855	2020.02.11	1855	0			0		0		0		0		1	62	78	4134	83.52	49.4971	49.5	2	0	294308	164	53	19.71
144	30	0		0	8	26	7	73	151	71	0	0	1968	0	2013.08.08	2018.12.28	0		0			2018.12.28	1968	2018.12.28	1968	0			1	2018.12.28	1	2018.12.28	0		0		0	74	66	2904	74.16	39.1586	33.28	3	0	323392	154	44	18.55
112	30	15		0	5	37	7	18	137	70	0	#REF!	2430	0	2013.06.11	2020.02.05	0		0			2019.12.11	2374	2019.12.11	2374	0			0		0		0		0		1	45	95	6868.5	44.64	153.864	153.86	0	0	329600	169.5	72.3	25.17
122	0	0		0	5	37	7	73	122	77	0	42728	2797	0	2012.05.14	2020.01.10	0		0			2020.01.10	2797	2020.01.10	2797	0			0		0		0		0		0	74	66	0	54.72	0	0	3	0	337074
133	0	0		0	5	37	0	91	124	61	0	42081	2385	0	2013.07.19	2020.01.29	0		0			2019.12.18	2343	2019.12.18	2343	0			0		0		0		0		1	81	59	3941.2	52.56	74.9848	74.98	4	1	435264	163.3	66.8	25.05
52	0	0		0	8	26	0	18	147	59	0	#REF!	476	0	2016.12.10	2018.03.31	0		0			2019.02.27	809	2019.02.27	809	0			0		0		0		0		1	44	96	11078.4	59.04	187.642	187.64	0	0	441999	174	115.4	38.12
127	0	15		0	8	0	13	91	206	104	1	0	89	0	2011.02.23	2011.05.23	0		0			2011.05.23	89	2011.05.23	89	0			1	2011.05.23	1	2011.05.23	0		0		1	83	57	0	72.72	0		4	1	443366
96	0	15		0	8	11	7	55	166	71	0	0	3134	0	2011.07.10	2020.02.07	0		0			2020.02.07	3134	2020.02.07	3134	0			0		0		0		0		1	66	74	0	64.08	0	0	2	0	475826
86	0	0		0	5	26	0	55	150	58	0	0	3618	0	2010.02.26	2020.01.23	0		0			2019.12.02	3566	2019.12.02	3566	0			0		0		0		0		1	66	74	0	49.68	0	0	2	0	479107
128	0	0		0	8	47	0	73	118	56	0	#N/A	2856	0	2010.12.06	2018.10.01	0		0			2020.02.06	3349	2020.02.06	3349	0			0		0		0		0		0	78	62	0	57.6	0	0	3	1	480277
114	0	0		0	8	26	7	73	144	74	0	0	3094	0	2011.08.22	2020.02.10	0		0			2019.12.23	3045	2019.12.23	3045	0			0		0		0		1	2020.01.31	0	74	66	0	59.04	0		3	0	531304
198	30	15		0	8	47	7	91	101	70	0	0	253	0	2016.08.23	2017.05.03	0		0			2020.02.20	1276	2020.02.20	1276	0			0		0		0		0		1	86	54	2970	64.08	46.3483	46.35	4	1	537434	155	55	22.89
188	30	15		0	5	58	7	73	89	72	0	0	3111	0	2011.08.12	2020.02.17	0		0			2020.01.09	3072	2020.01.09	3072	0			0		0		0		0		1	78	62	0	54.72	0	0	3	1	633914
151	0	0		0	31	58	7	55	82	74	0	0	102	0	2014.11.17	2015.02.27	0		0			2015.07.02	227	2015.07.02	227	1	HF death	2015.07.02	0		1	2015.07.02	0		0		1	69	71	3124	510.48	6.11973	6.12	2	0	645106	156.2	44	18.03
119	30	15		0	8	11	0	55	170	65	0	0	1202	0	2015.11.14	2019.02.28	0		0			2020.02.13	1552	2020.02.13	1552	0			0		0		0		0		1	67	73	5110	79.92	63.9389	63.94	2	0	651174	166	70	25.4
191	30	15		0	8	47	0	91	102	49	1	42592	2588	0	2013.01.11	2020.02.12	0		0			2019.12.11	2525	2019.12.11	2525	0			0		0		0		0		1	81	59	4177.2	72	58.0167	58.02	4	1	671329	163	70.8	26.65
152	30	15		0	5	47	0	55	116	67	0	0	255	0	2015.05.10	2016.01.20	0		0			2019.02.09	1371	2019.02.09	1371	0			0		0		0		0		0	67	73	4380	48.96	89.4608	76.04	2	0	676133	150	60	26.67
206	30	15		21	5	37	7	91	137	82	0	0	43	0	2011.07.18	2011.08.30	0		0			2011.08.08	21	2011.08.08	21	0			0		0		0		0		0	90	50	0	36.72	0	0	4	1	676418
107	0	0		0	8	26	0	73	142	46	0	0	2860	0	2012.04.06	2020.02.04	0		0			2019.11.26	2790	2019.11.26	2790	0			0		0		0		0		1	76	64	0	79.2	0	0	3	1	690119
178	30	15		0	5	37	0	91	120	62	0	40849	3265	0	2011.01.17	2019.12.26	0		0			2019.12.26	3265	2019.12.26	3265	0			0		0		0		0		0	81	59	0	36.72	0		4	1	692777
253	30	15		64	14	26	13	91	146	97	1		104	1	2017.09.07	2017.12.20	0		1	hematuria	2017.12.02	2017.12.02	86	2017.12.30	114	1	HF death	2017.12.30	0		1	2017.12.30	0		0		1	86	54	2592	125.28	20.6897	20.69	4	1	699796	150	48	21.33
153	0	15		0	11	47	7	73	116	74	1		1987	0	2011.09.16	2017.02.23	0		1	intracranial bleeding	2016.10.24	2016.10.24	1865	2017.03.27	2019	1	HF death	2017.03.31	0		1	2017.03.31	0		0		1	72	68	3536	92.16	38.3681	38.37	3	0	711182	165	52	19.1
123	30	15		0	5	11	7	55	162	77	0	0	273	0	2017.07.19	2018.04.18	0		0			2019.10.04	807	2019.10.04	807	0			0		0		0		0		1	63	77	4789.4	56.88	84.2018	84.2	2	0	719870	166	62.2	22.57
104	0	0		0	5	37	7	55	132	73	0	0	1168	0	2016.02.09	2019.04.22	0		0			2019.12.26	1416	2019.12.26	1416	0			0		0		0		0		1	62	78	4859.4	54.72	88.8048	88.8	2	0	732365	163.3	62.3	23.36
156	30	15		0	5	26	7	73	150	88	0	0	1249	0	2016.06.19	2019.11.20	0		0			2019.11.20	1249	2019.11.20	1249	0			0		0		0		0		0	72	68	3264	54	60.4444	51.38	3	0	736277	156	48	19.72
85	0	15		0	8	0	7	55	211	71	0	0	2885	0	2012.03.12	2020.02.04	0		0			2020.02.18	2899	2020.02.18	2899	0			0		0		0		0		1	63	77	5390	74.88	71.9818	71.98	2	0	736837	172	70	23.66
96	0	15		0	8	11	7	55	189	85	0	40606	1735	0	2015.05.22	2020.02.20	0		0			2020.02.20	1735	2020.02.20	1735	0			0		0		0		0		1	67	73	5913	67.68	87.367	87.37	2	0	741738	168	81	28.7
190	0	15		43	2	26	13	91	159	94	0	0	320	0	2016.01.24	2016.12.09	0		0			2016.12.03	314	2016.12.03	314	0			1	2016.12.03	1	2016.12.03	0		0		1	86	54	3294	0	#DIV/0!		4	1	749484	167	61	21.87
125	0	15		0	11	26	0	73	142	65	0	0	294	0	2011.05.23	2012.03.12	0		0			2015.03.01	1378	2015.03.01	1378	0			1	2015.03.01	1	2015.03.01	0		0		1	74	66	3445.2	95.76	35.9774	35.98	3	0	750923	153.8	52.2	22.07
115	0	0		0	5	37	0	73	120	48	0	0	1930	0	2014.12.26	2020.04.08	0		0			2020.01.15	1846	2020.01.15	1846	0			0		0		0		0		0	73	67	3216	41.76	77.0115	65.46	3	0	757502	145	48	22.83
157	30	15		0	5	11	23	73	188	118	0	0	2880	0	2012.02.25	2020.01.14	0		0			2019.11.12	2817	2019.11.12	2817	0			0		0		0		1	2012.11.30	0	79	61	3721	37.44	99.3857	84.48	3	1	760997	151	61	26.75
137	30	0		0	5	47	0	55	113	59	0	0	277	0	2017.08.26	2018.05.30	0		0			2019.11.07	803	2019.11.07	803	0			0		0		0		0		1	67	73	5110	54	94.6296	94.63	2	0	784737	163	70	26.35
115	0	0		0	5	37	0	73	130	64	0	0	3423	0	2010.09.06	2020.01.20	0		0			2019.11.25	3367	2019.11.25	3367	0			0		0		0		0		1	77	63	3042.9	46.8	65.0192	65.02	3	1	785422	147	48.3	22.35
104	0	0		0	5	26	0	73	140	69	0	0	1818	0	2010.02.08	2015.01.31	0		0			2015.01.31	1818	2015.01.31	1818	0			1	2015.01.31	1	2015.01.31	0		0		0	79	61	2842.6	43.92	64.7222	55.01	3	1	788092	146.4	46.6	21.74
127	0	15		0	2	37	0	73	127	44	0	0	3708	0	2010.01.08	2020.03.04	0		0			2020.01.08	3652	2020.01.08	3652	0			0		0		0		0		0	73	67	3055.2	0	#DIV/0!		3	0	808833	152.5	45.6	19.61
155	30	15		0	8	11	0	91	164	46	1	42230	2323	0	2011.09.08	2018.01.17	0		0			2018.01.17	2323	2018.01.17	2323	0			1	2018.01.17	1	2018.01.17	0		0		0	88	52	2475.2	75.6	32.7407	27.83	4	1	813954	136	47.6	25.74
191	30	15		21	5	47	0	73	108	54	0	0	1213	0	2011.04.23	2014.08.18	0		0			2014.08.18	1213	2014.08.18	1213	0			1	2014.08.18	1	2014.08.18	0		0		0	79	61	3196.4	44.64	71.6039	60.86	3	1	819424	149.5	52.4	23.44
125	0	0		0	5	47	0	73	104	52	0	0	239	0	2012.06.25	2013.02.19	0		0			2020.01.22	2767	2020.01.22	2767	0			0		0		0		0		0	77	63	3887.1	54.72	71.0362	60.38	3	1	828651	143.4	61.7	30
96	0	0		0	8	26	7	55	144	70	0	0	889	0	2017.07.18	2019.12.24	0		0			2019.12.24	889	2019.12.24	889	0			0		0		0		0		1	69	71	4444.6	59.76	74.3742	74.37	2	0	830856	168.7	62.6	22
98	0	15		0	5	0	23	55	216	122	0	0	959	0	2016.06.20	2019.02.04	0		0			2020.02.27	1347	2020.02.27	1347	0			0		0		1	2017.05.30	0		1	66	74	5254	40.32	130.308	130.31	2	0	832058	173	71	23.72
135	0	0		0	2	37	23	73	127	143	0	43067	42	0	2015.11.10	2015.12.22	0		0			2019.12.23	1504	2019.12.23	1504	0			0		0		0		0		0	78	62	2976	0	#DIV/0!		3	1	839271	151.5	48	20.91
117	30	0		0	8	11	13	55	162	90	0	42825	262	0	2016.09.27	2017.06.16	0		1	GI bleeding	2016.12.01	2016.12.01	65	2020.02.20	1241	0			0		0		0		0		0	68	72	3974.4	59.04	67.3171	57.22	2	0	841557	153	55.2	23.58
127	30	0		0	5	37	0	55	126	58	0	0	2426	0	2010.03.11	2016.10.31	0		0			2019.12.25	3576	2019.12.25	3576	0			0		0		0		0		0	66	74	4691.6	49.68	94.4364	80.27	2	0	844198	154.5	63.4	26.56
128	0	0		0	8	47	0	73	100	60	0	#REF!	2825	0	2012.05.14	2020.02.07	0		1	GI bleeding	2016.03.02	2016.03.02	1388	2020.01.24	2811	0			0		0		0		0		0	75	65	3497	67.68	51.6696	43.92	3	1	856238	147.8	53.8	24.63
107	0	0		0	8	37	7	55	130	75	0	0	2317	0	2010.02.01	2016.06.06	0		0			2020.01.10	3630	2020.01.10	3630	0			0		0		0		0		1	65	75	5737.5	63.36	90.554	90.55	2	0	871404	161.8	76.5	29.22
110	0	15		0	11	11	0	73	170	57	0	0	1876	0	2014.03.19	2019.05.08	0		0			2019.05.08	1876	2019.05.08	1876	0			1	2019.05.08	1	2019.05.08	0		0		1	78	62	4451.6	114.48	38.8854	38.89	3	1	874498	163	71.8	27.02
87	0	0		0	14	37	0	36	120	69	0	0	898	0	2017.07.04	2019.12.19	0		0			2019.12.23	902	2019.12.23	902	0			0		0						1	59	81	4941	122.4	40.3676	40.37	1	0	882202	166	61	22.14
180	30	15		0	5	26	13	91	147	90	0	0	484	0	2010.01.12	2011.05.11	0		1	hematuria	2010-01-15	2010.01.15	3	2011.05.11	484	0			0		0		0		0		1	86	54	2305.8	56.88	40.538	40.54	4	1	888060	158	42.7	17.1
97	0	0		0	5	37	0	55	130	60	0	0	3644	0	2010.03.12	2020.03.03	0		1	GI bleeding	2010.09.26	2010.09.26	198	2019.11.25	3545	0			0		0		0		0		1	63	77	4827.9	46.8	103.16	103.16	2	0	897899	168.5	62.7	22.08
171	30	0		0	8	47	13	73	116	108	0	0	1859	0	2015.01.09	2020.02.11	0		0			2020.02.11	1859	2020.02.11	1859	0			0		0						0	79	61	3800.3	66.24	57.3717	48.77	3	1	898801	148	62.3	28.44
134	30	0		0	31	11	7	55	161	71	0	0	2650	0	2013.01.11	2020.04.14	0		1	GI bleeding	2018.05.20	2018.05.20	1955	2019.11.27	2511	0			0		0		0		1	2013.07.26	1	65	75	5625	655.92	8.57574	8.58	2	0	908335	163	75	28.23
123	0	0		0	14	11	7	91	166	81	0	0	1126	0	2013.01.25	2016.02.25	0		0			2020.02.18	2580	2020.02.18	2580	1	HF death	2019.02.18	0		1	2019.02.18	0		0		1	82	58	2992.8	138.96	21.5371	21.54	4	1	910297	158.7	51.6	20.49
141	30	0		0	14	11	13	73	191	100	0	#REF!	13	1	2014.06.07	2014.06.20	0		0			2015.12.07	548	2015.12.07	548	1	HF death	2015.12.07	0		1	2015.12.07	0		0		0	79	61	3782	116.64	32.4246	27.56	3	1	912910	171	62	21.2
114	0	0		0	5	47	7	55	110	76	0	0	3138	0	2011.06.13	2020.01.15	0		0			2019.12.04	3096	2019.12.04	3096	0			0		0						0	69	71	4622.1	41.76	110.682	94.08	2	0	916767	147	65.1	30.13
104	0	0		0	5	37	7	55	126	70	0	0	2831	0	2012.03.09	2019.12.09	0		0			2019.12.09	2831	2019.12.09	2831	0			0		0		0		0		1	68	72	4204.8	55.44	75.8442	75.84	2	0	919175	160	58.4	22.81
112	0	15		0	5	37	0	55	123	69	0	42979	1463	0	2011.05.30	2015.06.01	0		0			2020.01.14	3151	2020.01.14	3151	0			0		0		1	2011.12.19	1	2011.12.19	1	65	75	2767.5	38.88	71.1806	71.18	2	0	920274	142.5	36.9	18.17
157	0	0		0	8	58	0	91	94	48	0	0	1283	0	2016.07.26	2020.01.30	0		0			2019.12.02	1224	2019.12.02	1224	0			0		0		0		0		1	83	57	3670.8	84.96	43.2062	43.21	4	1	925761	171	64.4	22.02
181	30	15		0	8	37	0	91	120	52	0	0	958	0	2016.06.21	2019.02.04	0		1	GI bleeding	2016.07.01	2016.07.01	10	2020.02.20	1339	0			0		0		0		0		1	87	53	3392	69.12	49.0741	49.07	4	1	927950	158	64	25.64
210	30	15		43	2	58	7	55	94	85	0	0	39	0	2015.10.25	2015.12.03	0		0			2016.01.22	89	2016.01.22	89	0			1	2016.01.22	1	2016.01.22	0		0		1	67	73	4307	0	#DIV/0!		2	0	930138	172.1	59	19.92
144	30	15		0	8	11	7	73	175	83	0	0	3424	0	2010.01.21	2019.06.07	0		0			2019.06.07	3424	2019.06.07	3424	0			0		0		0		0		1	71	69	4554	57.6	79.0625	79.06	3	0	932495		66	25.1
111	0	0		0	23	26	7	55	140	84	1	0	2459	0	2012.04.02	2018.12.26	0		0			2019.01.08	2472	2019.01.08	2472	1	AMI	2019.01.08	0		1	2019.01.08	1	2012.05.18	0		1	60	80	4960	168.48	29.4397	29.44	2	0	937209	165.5	62	22.64
121	0	0		0	11	37	0	73	122	60	0	0	340	0	2010.08.20	2011.07.26	0		0			2020.01.16	3436	2020.01.16	3436	0			0		0		0		0		1	76	64	4441.6	97.92	45.3595	45.36	3	1	940791	157.4	69.4	28.01
130	0	0		0	2	37	0	91	130	64	0	0	309	0	2015.09.01	2016.07.06	0		0			2016.07.06	309	2016.07.06	309	0			0		0		0		1	2016.01.08	1	80	60	4398	0	#DIV/0!		4	1	941758	170	73.3	25.36
107	0	0		0	8	37	7	55	128	77	0	0	1508	0	2015.04.13	2019.05.30	0		0			2019.05.30	1508	2019.05.30	1508	0			0		0		1	2016.01.15	0		1	69	71	5367.6	79.92	67.1622	67.16	2	0	953937	161.1	75.6	29.13
140	0	0		0	2	47	0	91	110	61	0	0	1654	0	2015.08.05	2020.02.14	0		0			2020.02.14	1654	2020.02.14	1654	0			0		0		0		0		1	80	60	3420	0	#DIV/0!		4	1	954619	157	57	23.12
203	30	15		21	2	37	7	91	128	85	0	0	1456	0	2016.02.25	2020.02.20	0		0			2020.02.20	1456	2020.02.20	1456	0			0		0		0		0		0	82	58	3033.4	0	#DIV/0!		4	1	961262	150	52.3	23.24
91	0	0		0	8	47	0	36	113	58	0	0	2432	0	2013.06.21	2020.02.17	0		0			2019.12.09	2362	2019.12.09	2362	0			0		0		0		0		1	58	82	5830.2	64.8	89.9722	89.97	1	0	968838	165.4	71.1	25.99
62	0	0		0	8	11	7	36	183	72	0	0	358	0	2017.10.03	2018.09.26	0		0			2020.01.23	842	2020.01.23	842	0			0		0		0		0		1	50	90	6768	82.8	81.7391	81.74	1	0	971964	163.3	75.2	28.2
108	30	0		0	5	11	7	55	199	87	0	0	2131	0	2012.04.09	2018.02.08	0		0			2020.01.09	2831	2020.01.09	2831	0			0		0		0		0		0	61	79	4740	30.24	156.746	133.23	2	0	974343	150	60	26.67
104	0	0		0	5	37	7	55	130	73	0	0	2713	0	2012.07.20	2019.12.24	0		0			2019.12.24	2713	2019.12.24	2713	0			0		0		0		0		1	60	80	5680	47.52	119.529	119.53	2	0	992008	170	71	24.57
181	30	15		0	5	58	0	73	94	51	0	0	501	0	2017.01.28	2018.06.13	0		0			2019.03.29	790	2019.03.29	790	0			0		0		0		1	2017.10.31	1	75	65	4420	52.56	84.0944	84.09	3	1	994860	158	68	27.24
118	0	0		0	8	37	0	73	121	48	0	0	1997	0	2014.10.08	2020.03.27	0		0			2020.01.10	1920	2020.01.10	1920	0			0		0		0		0		0	74	66	2197.8	63.36	34.6875	29.48	3	0	1005732	151.3	33.3	14.55
89	0	0		0	5	11	0	73	179	65	0	0	3267	0	2010.11.12	2019.10.23	0		0			2019.10.23	3267	2019.10.23	3267	0			0		0		0		0		1	73	67	4187.5	49.68	84.2895	84.29	3	0	1013889	159.5	62.5	24.57
133	0	0		0	5	37	0	91	138	68	0	0	2348	0	2013.09.02	2020.02.06	0		0			2020.02.06	2348	2020.02.06	2348	0			0		0		0		0		0	84	56	3332	44.64	74.6416	63.45	4	1	1020759	149	59.5	26.8
155	0	0		0	31	26	7	91	141	75	0	0	706	0	2017.11.14	2019.10.21	0		0			2020.02.18	826	2020.02.18	826	0			0		0		0		0		0	84	56	2049.6	329.04	6.22903	5.29	4	1	1024153	138.6	36.6	19.05
205	30	15		21	8	58	0	73	86	39	0	0	1980	0	2013.03.28	2018.08.29	0		0			2018.08.29	1980	2018.08.29	1980	0			1	2018.08.29	1	2018.08.29	0		0		1	78	62	3472	78.48	44.2406	44.24	3	1	1046102	165	56	20.57
170	30	15		0	5	47	0	73	104	55	0	0	2341	0	2013.09.24	2020.02.21	0		0			2020.01.10	2299	2020.01.10	2299	0			0		0		0		0		0	73	67	4087	41.04	99.5858	84.65	3	0	1050091	155	61	25.39
137	30	0		0	8	37	7	55	139	77	0	0	774	0	2015.12.01	2018.01.13	0		0			2019.05.24	1270	2019.05.24	1270	0			0		0		0		0		1	63	77	6853	67.68	101.256	101.26	2	0	1060625	163	89	33.5
198	30	15		0	8	47	7	91	116	73	0	0	250	0	2016.09.19	2017.05.27	0		0			2020.02.23	1252	2020.02.23	1252	0			0		0		0		0		0	82	58	3712	77.04	48.1828	40.96	4	1	1062267	162	64	24.39
123	30	15		0	5	11	7	55	194	81	0	0	1578	0	2014.12.20	2019.04.16	0		0			2019.04.16	1578	2019.04.16	1578	0			0		0		0		0		1	61	79	4510.9	51.84	87.0158	87.02	2	0	1072147	165	57.1	20.97
152	30	0		0	5	37	7	73	132	72	0	41265	1153	0	2013.02.13	2016.04.11	0		0			2017.04.19	1526	2017.04.19	1526	0			1	2017.04.19	1	2017.04.19	0		1	2015.06.22	0	79	61	3355	56.88	58.9838	50.14	3	1	1072684	155.3	55	22.8
151	0	15		0	8	37	0	91	138	58	0	0	961	0	2017.06.20	2020.02.06	0		0			2019.12.23	916	2019.12.23	916	0			0		0		0		0		1	85	55	3454	74.16	46.575	46.57	4	1	1075380	173	62.8	20.98
127	30	0		0	5	37	0	55	129	50	0	0	1959	0	2014.02.05	2019.06.18	0		0			2019.07.24	1995	2019.07.24	1995	0			0		0		0		1	2014.10.06	1	68	72	3434.4	41.76	82.2414	82.24	2	0	1081882	158.1	47.7	19.08
152	30	0		0	31	11	7	73	175	70	0	0	645	0	2017.12.26	2019.10.02	0		0			2019.10.02	645	2019.10.02	645	0			0		0		1	2018.03.12	0		1	74	66	3643.2	394.56	9.23358	9.23	3	0	1084591	161	55.2	21.3
111	0	0		0	5	26	7	73	146	84	0	0	1621	0	2010.09.03	2015.02.10	0		0			2020.02.20	3457	2020.02.20	3457	0			0		0		0		0		1	71	69	4926.6	43.92	112.172	112.17	3	0	1088966	164.5	71.4	26.39
125	0	0		0	8	37	7	73	120	72	0	0	2273	0	2013.12.13	2020.03.04	0		0			2019.12.25	2203	2019.12.25	2203	0			0		0		1	2015.11.20	1	2014.03.31	1	74	66	4204.2	69.12	60.8247	60.82	3	0	1093029	166	63.7	23.12
100	0	0		0	8	37	0	55	139	50	0	0	1605	0	2015.10.27	2020.03.19	0		0			2019.11.07	1472	2019.11.07	1472	0			0		0		0		0		1	68	72	4932	75.6	65.2381	65.24	2	0	1093702	162.2	68.5	26.04
118	0	0		0	8	37	0	73	127	69	0	0	1167	0	2015.11.20	2019.01.30	0		0			2019.12.17	1488	2019.12.17	1488	0			0		0		0		0		1	73	67	4489	84.96	52.8366	52.84	3	0	1094688	159.5	67	26.34
128	0	0		0	8	47	0	73	112	54	0	0	1688	0	2015.08.04	2020.03.18	0		0			2020.01.22	1632	2020.01.22	1632	0			0		0		0		1	2017.09.22	1	72	68	4732.8	66.96	70.681	70.68	3	0	1105661	170.5	69.6	23.94
140	30	0		0	8	47	0	55	112	60	0	0	1914	0	2011.03.04	2016.05.30	0		0			2016.12.17	2115	2016.12.17	2115	0			1	2016.12.17	1	2016.12.17	0		0		1	69	71	4600.8	82.08	56.0526	56.05	2	0	1125612	161	64.8	25
145	30	15		0	8	37	0	55	120	60	0	0	3142	0	2011.07.13	2020.02.18	0		0			2019.11.27	3059	2019.11.27	3059	0			0		0		0		0		1	68	72	4665.6	63.36	73.6364	73.64	2	0	1132540	162	64.8	24.69
125	0	0		0	5	58	7	55	93	77	0	0	765	0	2017.12.12	2020.01.16	0		0			2020.01.16	765	2020.01.16	765	0			0		0		0		0		0	63	77	3449.6	42.48	81.2053	69.02	2	0	1143034	158	44.8	17.95
168	30	15		0	8	47	13	55	103	100	0	0	1916	0	2014.12.28	2020.03.27	0		0			2019.12.23	1821	2019.12.23	1821	0			0		0		0		0		1	69	71	4501.4	73.44	61.2936	61.29	2	0	1147250	165	63.4	23.29
168	0	15		0	8	47	7	91	100	84	0	0	700	0	2018.04.04	2020.03.04	0		0			2020.01.22	658	2020.01.22	658	0			0		0		0		0		1	81	59	4743.6	61.2	77.5098	77.51	4	1	1151660	170	80.4	27.82
89	30	0		0	5	11	7	36	188	79	0	0	2792	0	2010.02.18	2017.10.11	0		0			2020.02.08	3642	2020.02.08	3642	0			0		0		0		0		1	56	84	4838.4	47.52	101.818	101.82	1	0	1156924		57.6	27.4
192	30	15		0	2	47	7	91	114	72	0	0	2856	0	2010.02.07	2017.12.03	0		0			2020.03.03	3677	2020.03.03	3677	0			0		0		0		0		0	87	53	2120	0	#DIV/0!		4	1	1176014	145	40	19.02
132	0	0		0	5	47	7	73	110	73	0	0	1679	0	2011.10.31	2016.06.05	0		0			2016.06.05	1679	2016.06.05	1679	0			1	2016.06.05	1	2016.06.05	0		0		1	74	66	2970	51.12	58.0986	58.1	3	0	1188633	155	45	18.73
135	0	0		0	11	26	7	91	140	75	0	0	1554	0	2013.11.29	2018.03.02	0		1	GI bleeding	2017.06.30	2017.06.30	1309	2018.03.02	1554	0			1	2018.03.02	1	2018.03.02	0		0		1	84	56	3959.2	101.52	38.9992	39	4	1	1195532	165.5	70.7	25.81
110	0	0		0	8	47	0	55	104	61	0	0	1988	0	2010.08.27	2016.02.05	0		0			2020.02.27	3471	2020.02.27	3471	0			0		0		0		1	0212.4.20	1	67	73	5277.9	63.36	83.3002	83.3	2	0	1203259	175.2	72.3	23.55
147	30	15		0	8	26	13	55	144	92	0	0	3202	0	2011.02.21	2019.11.28	0		0			2019.11.28	3202	2019.11.28	3202	0			0		0		0		0		1	60	80	4376	61.92	70.6718	70.67	2	0	1211937	161.9	54.7	20.87
85	0	0		0	5	37	7	36	124	76	1	0	2447	0	2013.06.14	2020.02.25	0		0			2019.12.15	2375	2019.12.15	2375	0			0		0		0		0		0	52	88	4743.2	41.04	115.575	98.24	1	0	1215153	167	53.9	19.33
146	30	15		0	5	47	13	36	105	92	0	0	468	0	2017.08.03	2018.11.14	0		0			2019.06.19	685	2019.06.19	685	0			0		0		0		0		0	59	81	3458.7	54	64.05	54.44	1	0	1221668	151.3	42.7	18.65
173	30	15		0	8	58	7	55	91	78	0	0	778	0	2018.01.11	2020.02.28	0		0			2020.01.17	736	2020.01.17	736	0			0		0		0		0		1	60	80	5584	66.96	83.3931	83.39	2	0	1223938	166.5	69.8	25.18
107	0	0		0	5	47	0	55	118	58	0	0	1202	0	2011.12.05	2015.03.21	0		0			2020.02.06	2985	2020.02.06	2985	0			0		0		0		0		0	65	75	4207.5	47.52	88.5417	75.26	2	0	1225457	144.5	56.1	26.87
104	0	0		0	5	37	7	55	120	80	0	0	2532	0	2011.11.21	2018.10.27	0		0			2018.10.27	2532	2018.10.27	2532	0			1	2018.10.27	1	2018.10.27	1	2012.06.18	1	2012.06.18	0	67	73	3796	41.76	90.9004	77.27	2	0	1229767	149.7	52	23.2
130	0	15		0	5	37	0	73	134	56	0	0	2806	0	2012.03.03	2019.11.08	0		1	intracranial bleeding	2017.04.24	2017.04.24	1878	2019.11.06	2804	0			0		0		0		0		1	73	67	4288	42.48	100.942	100.94	3	0	1241088	164	64	23.8
123	0	0		0	8	37	23	55	134	140	0	0	2703	0	2012.09.10	2020.02.04	0		0			2019.12.10	2647	2019.12.10	2647	0			0		0		0		0		1	67	73	5336.3	57.6	92.6441	92.64	2	0	1270936	167.3	73.1	26.12
107	0	0		0	5	11	0	91	168	60	0	0	2622	0	2012.12.14	2020.02.18	0		0			2019.12.24	2566	2019.12.24	2566	0			0		0		0		1	2013.08.23	0	82	58	2256.2	51.12	44.1354	37.52	4	1	1272730	138.7	38.9	20.22
149	0	0		0	11	47	0	91	106	63	0	0	1496	0	2014.03.14	2018.04.18	0		1	AAA rupture	2018.04.18	2018.04.18	1496	2018.04.18	1496	0			1	2018.04.18	1	2018.04.18	0		0		1	81	59	3693.4	96.48	38.2815	38.28	4	1	1276749	163.8	62.6	23.33
133	0	15		0	8	37	0	73	121	68	0	0	2126	0	2013.09.05	2019.07.02	0		0			2019.07.24	2148	2019.07.24	2148	0			0		0		0		0		1	76	64	4352	61.92	70.2842	70.28	3	1	1289817	168.9	68	23.84
134	0	15		0	23	47	13	36	104	102	1	0	1316	0	2016.06.10	2020.01.17	0		0			2019.12.13	1281	2019.12.13	1281	0			0		0		0		0		0	57	83	4407.3	215.28	20.4724	17.4	1	0	1292435	155.6	53.1	21.93
129	0	15		0	5	47	7	55	105	74	0	0	3061	0	2011.10.16	2020.03.03	0		0			2020.01.07	3005	2020.01.07	3005	0			0		0		0		0		1	69	71	5417.3	54	100.32	100.32	2	0	1295513	171.9	76.3	25.82
138	0	0		0	11	47	7	73	118	70	0	0	1992	0	2014.09.01	2020.02.14	0		0			2020.02.14	1992	2020.02.14	1992	0			0		0		0		0		1	79	61	3379.4	87.84	38.4722	38.47	3	1	1304637	158.5	55.4	22.05
133	0	15		0	8	37	0	73	135	67	0	0	2812	0	2012.04.14	2019.12.26	0		0			2019.06.27	2630	2019.06.27	2630	0			0		0		0		0		1	79	61	3050	77.76	39.2233	39.22	3	1	1311002	155	50	20.81
122	30	15		0	11	11	0	55	184	62	0	0	299	0	2015.09.21	2016.07.16	0		0			2020.02.01	1594	2020.02.01	1594	0			0		0		0		0		1	67	73	5183	98.64	52.5446	52.54	2	0	1311701	170	71	24.57
167	30	15		0	2	58	7	55	97	75	0	0	217	0	2017.12.28	2018.08.02	0		0			2019.10.02	643	2019.10.02	643	0			0		0		0		0		1	69	71	3940.5	0	#DIV/0!		2	0	1318995	158	55.5	22.23
133	0	0		0	5	37	0	91	124	54	0	0	2388	0	2010.03.15	2016.09.27	0		0			2016.09.27	2388	2016.09.27	2388	1	HF death	2016.09.27	0		1	2016.09.27	1	2011.01.13	0		1	84	56	4032	56.16	71.7949	71.79	4	1	1319538	167.4	72	25.69
157	30	15		0	5	58	13	36	80	90	0	0	1707	0	2011.04.04	2015.12.06	0		0			2015.12.06	1707	2015.12.06	1707	0			1	2015.12.06	1	2015.12.06	1	2011.04.15	0		1	58	82	4838	38.88	124.434	124.43	1	0	1320446	166	59	21.41
161	0	15		0	8	47	0	91	104	44	1	0	2906	0	2011.03.13	2019.02.25	0		0			2020.02.06	3252	2020.02.06	3252	0			0		0		1	2011.10.07	1	2011.10.07	1	80	60	3360	77.76	43.2099	43.21	4	1	1320789	165.5	56	20.45
114	0	0		0	5	47	7	55	101	76	0	0	578	0	2018.05.11	2019.12.10	0		0			2019.12.10	578	2019.12.10	578	0			0		0		0		0		0	66	74	2479	37.44	66.2126	56.28	2	0	1332298	126.8	33.5	20.84
125	0	0		0	8	37	7	73	122	72	0	43947	920	0	2014.02.10	2016.08.18	0		0			2020.02.01	2182	2020.02.01	2182	0			0		0		0		0		1	72	68	3617.6	74.16	48.781	48.78	3	0	1334076	150	53.2	23.64
174	30	15		0	5	26	7	91	151	83	0	0	14	0	2017.11.13	2017.11.27	0		0			2020.02.02	811	2020.02.02	811	0			0		0		0		0		0	88	52	2464.8	51.12	48.216	40.98	4	1	1335318	153	47.4	20.25
143	0	0		0	5	58	7	73	97	70	0	0	1958	0	2013.08.30	2019.01.09	0		0			2019.01.08	1957	2019.01.08	1957	0			0		0		0		0		0	76	64	2617.6	46.08	56.8056	48.28	3	1	1340484	148.4	40.9	18.57
114	0	0		0	5	47	7	55	112	74	0	0	1261	0	2011.12.26	2015.06.09	0		0			2020.02.05	2963	2020.02.05	2963	0			0		0		0		0		1	61	79	5451	41.76	130.532	130.53	2	0	1346417	162.3	69	26.19
140	30	0		0	8	11	0	91	165	60	0	0	1576	0	2015.11.24	2020.03.18	0		0			2020.01.21	1519	2020.01.21	1519	0			0		0		1	2016.11.01			1	80	60	3858	69.84	55.2405	55.24	4	1	1348509	171.1	64.3	21.96
110	0	15		0	5	47	7	36	112	74	0	0	2226	0	2013.03.25	2019.04.29	0		0			2019.04.29	2226	2019.04.29	2226	0			0		0		0		0		1	58	82	4944.6	54.72	90.3618	90.36	1	0	1352359	170	60.3	20.87
183	0	15		0	14	58	23	73	99	123	0	0	929	0	2014.03.27	2016.10.11	0		0			2016.10.11	929	2016.10.11	929	0			1	2016.10.11	1	2016.10.11	1	2014.06.09	0		1	74	66	4511.1	136.8	32.9759	32.98	3	0	1352634	166.2	68.35	24.74
128	0	0		0	8	47	0	73	119	54	0	0	189	0	2017.01.13	2017.07.21	0		0			2020.02.14	1127	2020.02.14	1127	0			0		0		0		0		1	73	67	2981.5	59.76	49.8912	49.89	3	0	1369119	162	44.5	16.96
88	0	0		0	5	11	36	36	178	160	1	0	2309	0	2012.10.29	2019.02.24	0		0			2019.05.01	2375	2019.05.01	2375	1	HF death	2019.05.01	0		1	2019.05.01	0		0		1	58	82	4592	52.56	87.3668	87.37	1	0	1375792	162	56	21.34
89	0	0		0	8	26	0	55	141	64	0	0	1520	0	2016.01.15	2020.03.14	0		0			2020.01.24	1470	2020.01.24	1470	0			0		0		0		0		1	66	74	5794.2	59.76	96.9578	96.96	2	0	1385504	168.6	78.3	27.55
152	30	15		0	8	37	7	55	135	79	0	42899	531	0	2016.01.16	2017.06.30	0		0			2020.01.25	1470	2020.01.25	1470	0			0		0		0		0		1	68	72	4032	74.16	54.3689	54.37	2	0	1386192	156	56	23.01
108	30	0		0	5	37	0	36	139	64	0	0	908	0	2017.07.26	2020.01.20	0		0			2020.01.20	908	2020.01.20	908	0			0		0		0		0		1	55	85	3978	53.28	74.6622	74.66	1	0	1395853	156	46.8	19.23
165	30	0		0	8	47	7	73	114	72	0	0	248	0	2017.02.19	2017.10.25	0		0			2020.01.08	1053	2020.01.08	1053	0			0		0		0		0		1	73	67	3939.6	59.76	65.9237	65.92	3	0	1418057	161	58.8	22.68
130	30	15		0	2	47	0	36	100	60	0	0	275	0	2013.02.10	2013.11.12	0		0			2019.02.18	2199	2019.02.18	2199	0			0		0		0		0		1	54	86	6192	0	#DIV/0!		1	0	1428461	170	72	24.91
114	0	0		0	8	26	7	73	141	76	0	0	1266	0	2016.08.19	2020.02.06	0		0			2020.02.06	1266	2020.02.06	1266	0			0		0		0		0		0	79	61	3059.15	59.04	51.8149	44.04	3	1	1428487	147.4	50.15	23.08
130	30	15		0	5	37	7	36	137	72	0	0	3297	0	2010.11.05	2019.11.15	0		0			2019.11.15	3297	2019.11.15	3297	0			0		0		0		0		1	59	81	4131	48.24	85.6343	85.63	1	0	1428814	160	51	19.92
131	0	0		0	14	26	0	91	154	57	0	0	1213	0	2016.10.11	2020.02.06	0		0			2020.02.06	1213	2020.02.06	1213	0			0		0		0		0		0	86	54	3240	124.56	26.0116	22.11	4	1	1431092	150	60	26.67
118	0	0		0	11	58	13	36	88	92	1	0	2512	0	2012.03.02	2019.01.17	0		0			2019.01.17	2512	2019.01.17	2512	1	VT	2019.01.17	0		1	2019.01.17	0		0		1	57	83	3469.4	95.04	36.5046	36.5	1	0	1438545	152	41.8	18.09
162	30	15		0	5	26	13	73	143	91	1	40918	3042	0	2010.12.17	2019.04.16	0		1	nasal bleeding	2011.03.23	2011.03.23	96	2019.04.16	3042	0			0		0		0		0		1	78	62	3943.2	53.28	74.009	74.01	3	1	1439780	161	63.6	24.54
97	0	0		0	5	37	0	55	120	63	0	0	2455	0	2013.05.24	2020.02.12	0		0			2020.01.15	2427	2020.01.15	2427	0			0		0		0		0		1	62	78	5218.2	55.44	94.1234	94.12	2	0	1441781	161.7	66.9	25.59
125	30	15		0	8	47	7	18	104	79	0	0	2464	0	2010.09.22	2017.06.21	0		0			2019.05.16	3158	2019.05.16	3158	0			0		0		0		0		1	40	100	6350	66.96	94.8327	94.83	0	0	1446472	169.5	63.5	22.1
125	0	0		0	8	37	7	73	120	80	0	0	2747	0	2012.07.23	2020.01.30	0		0			2019.12.26	2712	2019.12.26	2712	0			0		0		0		0		1	78	62	4265.6	65.52	65.1038	65.1	3	1	1447620	164	68.8	25.58
118	0	0		0	8	37	0	73	124	60	0	0	3093	0	2011.05.13	2019.10.31	0		0			2019.10.31	3093	2019.10.31	3093	0			0		0		0		0		1	73	67	4341.6	62.64	69.3103	69.31	3	0	1447662	156	64.8	26.63
181	30	0		0	23	37	0	91	128	66	0	0	554	0	2018.03.20	2019.09.25	0		0			2018.12.06	261	2018.12.06	261	0			0		0		0		0		1	81	59	3988.4	256.32	15.5602	15.56	4	1	1455751	163.6	67.6	25.26
114	0	0		0	8	26	7	73	155	88	0	0	1642	0	2014.12.08	2019.06.07	0		0			2019.08.02	1698	2019.08.02	1698	0			0		0		0		0		0	77	63	3735.9	59.04	63.2774	53.79	3	1	1461871	145.4	59.3	28.05
122	0	0		0	5	37	7	73	132	70	0	0	218	0	2010.12.24	2011.07.30	0		0			2020.01.30	3324	2020.01.30	3324	0			0		0		0		0		1	76	64	2688	31.68	84.8485	84.85	3	1	1469653	151.3	42	18.35
82	30	0		0	8	26	0	18	158	55	0	0	1530	0	2015.12.28	2020.03.06	0		0			2020.01.17	1481	2020.01.17	1481	0			0		0		0		0		1	45	95	5519.5	59.04	93.4875	93.49	0	0	1474567	171.8	58.1	19.68
125	0	0		0	8	37	7	73	130	73	0	0	1532	0	2016.01.08	2020.03.19	0		0			2020.01.29	1482	2020.01.29	1482	0			0		0		0		0		1	77	63	4391.1	66.96	65.578	65.58	3	1	1484793	158.9	69.7	27.6
196	30	15		0	2	58	0	91	96	54	0	43497	1873	0	2010.08.17	2015.10.03	0		0			2015.10.03	1873	2015.10.03	1873	0			1	2015.10.03	1	2015.10.03	0		0		1	84	56	2940	0	#DIV/0!		4	1	1500305	162	52.5	20
155	30	0		0	8	26	0	91	146	65	0	0	187	0	2016.06.11	2016.12.15	0		0			2016.12.12	184	2016.12.12	184	0			0		0		0		0		1	88	52	3380	67.68	49.9409	49.94	4	1	1503438	161	65	25.08
110	0	0		0	8	47	0	55	110	68	0	0	1764	0	2015.04.10	2020.02.07	0		0			2020.01.28	1754	2020.01.28	1754	0			0		0		0		0		1	62	78	4726.8	69.12	68.3854	68.39	2	0	1531154	164	60.6	22.53
120	0	0		0	5	37	23	55	138	120	0	0	840	0	2014.07.28	2016.11.14	0		0			2016.12.12	868	2016.12.12	868	0			1	2016.12.12	1	2016.12.12	0		0		0	66	74	3226.4	51.84	62.2377	52.9	2	0	1532784	152.5	43.6	18.75
230	30	15		64	11	37	0	73	122	65	0	0	2059	0	2014.07.01	2020.02.19	0		0			2019.02.18	1693	2019.02.18	1693	0			0		0		0		0		0	72	68	3481.6	105.12	33.1202	28.15	3	0	1535163	149	51.2	23.06
133	0	0		0	5	37	0	91	132	51	0	0	2016	0	2014.02.10	2019.08.19	0		0			2019.08.19	2016	2019.08.19	2016	0			0		0		1	2015.01.16	0		1	82	58	3671.4	41.76	87.9167	87.92	4	1	1538775	160	63.3	24.73
162	30	0		0	5	47	7	73	112	79	0	0	2535	0	2013.03.05	2020.02.12	0		0			2020.01.09	2501	2020.01.09	2501	0			0		0		0		0		0	74	66	3201	48.96	65.3799	55.57	3	0	1542994	140.5	48.5	24.57
101	0	15		0	5	26	0	55	159	57	0	0	2037	0	2014.08.12	2020.03.10	0		0			2020.01.07	1974	2020.01.07	1974	0			0		0		0		1	2015.04.13	1	69	71	4757	48.96	97.1609	97.16	2	0	1548820	169	67	23.46
128	0	0		0	11	37	7	73	134	72	1	0	1328	0	2011.07.25	2015.03.14	0		0			2015.03.14	1328	2015.03.14	1328	0			1	2015.03.14	1	2015.03.14	0		1	2014.11.20	1	70	70	5740	93.6	61.3248	61.32	3	0	1557251	164.5	82	30.3
114	0	0		0	5	11	7	91	174	77	0	41302	748	0	2012.03.12	2014.03.30	0		0			2014.03.30	748	2014.03.30	748	0			1	2014.03.30	1	2014.03.30	0		0		0	84	56	2172.8	40.32	53.8889	45.81	4	1	1558276	136.9	38.8	20.7
179	0	0		64	8	11	23	73	160	130	1	40620	1609	0	2015.09.24	2020.02.19	0		0			2019.11.20	1518	2019.11.20	1518	0			0		0						1	71	69	4264.2	79.92	53.3559	53.36	3	0	1559547	166	61.8	22.43
132	0	0		0	5	47	7	73	100	77	1	0	2186	0	2014.03.10	2020.03.04	0		0			2019.11.20	2081	2019.11.20	2081	0			0		0		0		0		1	78	62	3056.6	46.8	65.312	65.31	3	1	1591204	154	49.3	20.79
115	0	0		0	23	37	0	55	120	67	0	0	1461	0	2016.02.26	2020.02.26	0		0			2019.12.04	1377	2019.12.04	1377	0			0		0		0		0		1	69	71	5396	193.68	27.8604	27.86	2	0	1600247	167.3	76	27.15
125	0	0		0	8	26	0	91	157	66	0	0	1211	0	2016.10.25	2020.02.18	0		0			2019.12.10	1141	2019.12.10	1141	0			0		0		0		0		1	84	56	3432.8	64.08	53.5705	53.57	4	1	1604696	158.2	61.3	24.49
155	30	15		0	8	47	0	55	108	67	0	0	255	0	2018.03.25	2018.12.05	0		0			2020.02.19	696	2020.02.19	696	0			0		0		0		0		1	68	72	5652	80.64	70.0893	70.09	2	0	1607392	171	78.5	26.85
125	0	0		0	8	37	7	73	138	74	0	0	772	0	2018.03.13	2020.04.23	0		0			2020.04.23	772	2020.04.23	772	0			0		0		0		0		1	70	70	5411	67.68	79.9498	79.95	3	0	1612073	165	77.3	28.39
138	30	15		0	2	11	7	73	169	81	0	0	910	0	2014.07.10	2017.01.05	0		1	GI bleeding	2014.07.15	2014.07.15	5	2020.01.23	2023	0			0		0		0		0		1	79	61	3653.9	0	#DIV/0!		3	1	1617159	162.6	59.9	22.66
135	0	0		0	8	47	7	73	106	80	0	0	3975	0	2010.03.03	2021.01.19	0					2010.03.05	2	2010.03.05	2	0			0		0						1	72	68	4671.6	60.48	77.2421	77.24	3	0	1630958	157.4	68.7	27.73
223	30	15		43	8	47	7	73	100	70	0	#REF!	21	0	2011.06.23	2011.07.14	0		0			2011.07.28	35	2011.07.28	35	1	HF death	2011.07.28	0		1	2011.07.28	0		0		0	74	66	3755.4	68.4	54.9035	46.67	3	0	1662683	157	56.9	23.08
91	0	0		0	8	47	0	36	110	58	0	0	1	0	2013.07.05	2013.07.06	0		0			2020.01.21	2391	2020.01.21	2391	0			0		0		0		0		1	57	83	4967.55	62.64	79.3032	79.3	1	0	1669673	161.1	59.85	23.06
92	0	0		0	8	11	0	73	168	58	0	0	1167	0	2016.12.13	2020.02.23	0		0			2020.02.23	1167	2020.02.23	1167	0			0		0		0		0		1	72	68	4318	70.56	61.1961	61.2	3	0	1673902	159.3	63.5	25.02
118	0	0		0	8	37	0	73	136	45	0	0	2690	0	2012.09.10	2020.01.22	0		0			2020.01.22	2690	2020.01.22	2690	0			0		0		0		0		1	78	62	4284.2	68.4	62.6345	62.63	3	1	1690053	158.6	69.1	27.47
93	0	15		0	5	11	7	55	184	73	0	0	2372	0	2012.03.31	2018.09.28	0		0			2020.02.07	2869	2020.02.07	2869	0			0		0		0		0		0	63	77	4697	33.84	138.8	117.98	2	0	1692174	154	61	25.72
198	30	15		0	8	47	7	91	110	78	1	0	2142	0	2014.04.28	2020.03.09	0		0			2019.06.03	1862	2019.06.03	1862	0			0		0		0		0		0	84	56	3136	64.8	48.3951	41.14	4	1	1703115	145	56	26.63
154	30	15		0	8	58	7	36	96	73	0	0	1157	0	2017.01.04	2020.03.06	0		0			2020.01.10	1101	2020.01.10	1101	0			0		0		0		1	2017.08.22	1	58	82	6027	60.48	99.6528	99.65	1	0	1710137	166	73.5	26.67
118	30	15		0	5	37	13	18	129	104	0	0	2978	0	2011.12.24	2020.02.18	0		0			2020.02.18	2978	2020.02.18	2978	0			0		0		0		0		1	41	99	5445	47.52	114.583	114.58	0	0	1716856	158.6	55	21.87
207	30	15		64	8	47	7	36	117	80	0	0	1523	0	2016.01.17	2020.03.19	0		0			2019.11.28	1411	2019.11.28	1411	0			0		0		0		0		1	52	88	7312.8	81.36	89.882	89.88	1	0	1727722	175	83.1	27.13
63	0	0		0	8	37	0	18	120	66	0	0	1564	0	2011.10.24	2016.02.04	0		0			2020.02.18	3039	2020.02.18	3039	0			0		0		0		0		1	47	93	7998	65.52	122.07	122.07	0	0	1744763	177.2	86	27.39
136	0	0		0	8	37	0	91	127	61	0	41963	814	0	2017.06.16	2019.09.08	0		0			2019.09.10	816	2019.09.10	816	0			0		0		0		0		1	84	56	3511.2	80.64	43.5417	43.54	4	1	1755176	162.4	62.7	23.77
130	30	15		0	5	37	7	36	128	79	0	0	2992	0	2011.12.04	2020.02.12	0		0			2019.12.11	2929	2019.12.11	2929	0			0		0		0		0		1	57	83	5693.8	43.92	129.64	129.64	1	0	1755312	168	68.6	24.31
202	30	15		43	2	26	13	73	142	90	1	42912	1530	0	2015.12.11	2020.02.18	0		0			2020.02.18	1530	2020.02.18	1530	0			0		0		0		0		1	77	63	2759.4	0	#DIV/0!		3	1	1762745	150.4	43.8	19.36
152	30	15		0	5	47	0	55	100	58	0	42522	1202	0	2016.10.02	2020.01.17	0		0			2020.01.28	1213	2020.01.28	1213	0			0		0		0		0		0	65	75	3697.5	45.36	81.5146	69.29	2	0	1773954	162	49.3	18.79
180	30	15		21	8	26	7	73	142	74	1	#REF!	1369	0	2010.12.31	2014.09.30	0		1	intracranial bleeding	2014.09.24	2014.09.24	1363	2014.11.02	1402	0			1	2014.11.02	1	2014.11.02	0		0		0	78	62	3720	59.76	62.249	52.91	3	1	1782660	155	60	24.97
118	0	0		0	8	37	0	73	138	62	0	0	897	0	2017.09.19	2020.03.04	0		0			2020.01.15	848	2020.01.15	848	0			0		0		0		0		1	70	70	0	57.6	0		3	0	1782673
144	30	15		0	5	58	0	36	91	65	0	0	2371	0	2013.07.25	2020.01.21	0		0			2020.01.21	2371	2020.01.21	2371	0			0		0		0		0		1	58	82	4698.6	46.8	100.397	100.4	1	0	1793206	165	57.3	21.05
144	30	15		64	2	26	7	0	146	80	1	0	1894	0	2014.12.12	2020.02.18	0		0			2019.12.03	1817	2019.12.03	1817	0			0		0		1	2017.01.27	0		1	31	109	11227	0	#DIV/0!		0	0	1802333	165	103	37.83
262	30	15		64	8	47	7	91	113	85	0	0	1069	0	2016.12.02	2019.11.06	0		0			2019.11.06	1069	2019.11.06	1069	0			0		0		0		0		1	82	58	3799	66.24	57.3521	57.35	4	1	1803332	155	65.5	27.26
136	0	0		0	8	37	0	91	138	68	0	#N/A	1161	0	2015.10.06	2018.12.10	0		0			2020.01.23	1570	2020.01.23	1570	0			0		0		0		0		1	81	59	3191.9	83.52	38.2172	38.22	4	1	1809297	154.1	54.1	22.78
104	0	0		0	5	37	7	55	131	73	0	0	1791	0	2015.05.15	2020.04.09	0		0			2020.02.14	1736	2020.02.14	1736	0			0		0		0		0		1	64	76	5487.2	54	101.615	101.61	2	0	1825666	165.9	72.2	26.23
216	30	15		21	5	47	7	91	102	70	1	#REF!	2616	0	2012.10.27	2019.12.26	0		1	GI bleeding	2014.07.31	2014.07.31	642	2019.12.14	2604	0			0		0		0		0		0	85	55	2843.5	36.72	77.4374	65.82	4	1	1827509	147	51.7	23.93
158	30	15		0	11	47	0	55	108	64	0	0	2357	0	2013.08.23	2020.02.05	0		0			2019.12.25	2315	2019.12.25	2315	0			0		0		0		0		1	67	73	4949.4	96.48	51.2998	51.3	2	0	1828016	166.9	67.8	24.34
108	0	15		0	5	26	7	55	157	76	0	0	1302	0	2016.06.22	2020.01.15	0		0			2020.01.15	1302	2020.01.15	1302	0			0		0		0		0		1	68	72	4464	56.88	78.481	78.48	2	0	1839704	173.5	62	20.6
147	30	0		0	8	11	7	91	170	86	0	0	2109	0	2014.06.02	2020.03.11	0		0			2020.01.15	2053	2020.01.15	2053	0			0		0		0		0		1	80	60	3018	61.92	48.7403	48.74	4	1	1846409	153	50.3	21.49
143	0	15		0	5	37	13	73	124	90	0	43379	3141	0	2011.06.17	2020.01.22	0		0			2020.01.15	3134	2020.01.15	3134	0			0		0		0		0		0	76	64	2944	35.28	83.4467	70.93	3	1	1846920	146.5	46	21.43
138	0	0		0	14	26	7	91	155	80	0	0	545	0	2011.10.14	2013.04.11	0		1	nasal bleeding	2011.11.08	2011.11.08	25	2017.07.16	2102	0			1	2017.07.16	1	2017.07.16	0		0		1	81	59	3245	115.2	28.1684	28.17	4	1	1853832	152.5	55	23.65
169	0	15		21	5	37	0	91	132	50	0	0	592	0	2016.02.22	2017.10.06	0		1	GI bleeding	2016.12.02	2016.12.02	284	2019.04.09	1142	0			1	2019.04.09	1	2019.04.09	0		0		1	86	54	3132	46.08	67.9688	67.97	4	1	1859263	160	58	22.66
130	30	0		0	8	37	0	55	122	64	0	0	1293	0	2016.07.01	2020.01.15	0		0			2020.01.15	1293	2020.01.15	1293	0			0		0		0		1	2016.08.02	1	67	73	5018.75	62.64	80.1205	80.12	2	0	1860197	158.7	68.75	27.3
142	0	0		0	14	37	0	91	120	53	1	0	560	0	2010.02.22	2011.09.05	0		0			2011.08.07	531	2011.08.07	531	0			1	2011.09.05	1	2011.09.05	0		0		1	81	59	2572.4	126	20.4159	20.42	4	1	1860317	158.1	43.6	17.44
100	0	0		0	8	37	0	55	126	62	0	0	3252	0	2011.03.04	2020.01.28	0		0			2019.12.17	3210	2019.12.17	3210	0			0		0		1	2011.03.23	0		1	61	79	5300.9	77.76	68.17	68.17	2	0	1863482	169.4	67.1	23.38
195	30	15		0	5	47	7	91	107	75	0	0	510	0	2013.09.17	2015.02.09	0		0			2016.03.10	905	2016.03.10	905	0			1	2016.03.10	1	2016.03.10	0		0		1	92	48	2702.4	53.28	50.7207	50.72	4	1	1874442	162	56.3	21.45
143	0	0		0	8	37	7	91	122	70	0	43872	2172	0	2014.02.10	2020.01.22	0		0			2020.01.22	2172	2020.01.22	2172	0			0		0		0		0		1	81	59	3215.5	69.84	46.041	46.04	4	1	1880973	152.1	54.5	23.56
118	0	0		0	8	37	0	73	132	55	0	0	933	0	2016.07.19	2019.02.07	0		0			2020.02.14	1305	2020.02.14	1305	0			0		0		0		0		1	74	66	3966.6	70.56	56.216	56.22	3	0	1887785	162.1	60.1	22.87
269	30	15		64	11	58	0	91	84	34	0	41366	924	0	2014.05.11	2016.11.20	0		0			2016.11.20	924	2016.11.20	924	0			1	2016.11.20	1	2016.11.20	0		0		1	90	50	2890	94.32	30.6404	30.64	4	1	1899540	157	57.8	23.45
107	0	0		0	5	47	0	55	113	68	0	0	253	0	2011.11.21	2012.07.31	0		0			2019.07.09	2787	2019.07.09	2787	0			0		0		0		0		0	62	78	4680	42.48	110.169	93.64	2	0	1907500	161.2	60	23.09
129	30	0		0	8	11	7	73	174	84	0	0	2377	0	2013.07.29	2020.01.31	0		0			2020.01.10	2356	2020.01.10	2356	0			0		0		0		0		1	74	66	4422	59.76	73.996	74	3	0	1914771	156	67	27.53
88	0	0		0	5	47	0	36	112	56	0	42840	1630	0	2014.01.31	2018.07.19	0		0			2020.02.06	2197	2020.02.06	2197	0			0		0		0		0		1	55	85	3799.5	47.52	79.9558	79.96	1	0	1916876	157.1	44.7	18.11
125	0	0		0	8	37	7	73	122	83	0	0	3674	0	2010.03.26	2020.04.16	0		0			2019.11.02	3508	2019.11.02	3508	0			0		0		0		0		1	70	70	5166	64.8	79.7222	79.72	3	0	1936209	162.7	73.8	27.88
165	30	0		0	11	26	7	91	144	71	0	0	2680	0	2012.10.03	2020.02.04	0		0			2019.12.16	2630	2019.12.16	2630	0			0		0		1	2013.10.07	0		1	81	59	4366	90	48.5111	48.51	4	1	1939332	174	74	24.44
114	0	0		0	8	26	7	73	148	74	0	0	181	0	2010.11.26	2011.05.26	0		0			2020.02.18	3371	2020.02.18	3371	0			0		0		0		0		1	75	65	5551	64.8	85.6636	85.66	3	1	1953305	159	85.4	33.78
153	0	15		0	5	47	13	73	102	96	0	43804	2527	0	2010.01.21	2016.12.22	0		0			2016.12.22	2527	2016.12.22	2527	0			1	2016.12.22	1	2016.12.22	0		0		1	78	62	3565	54	66.0185	66.02	3	1	1979062		57.5	23
89	0	0		0	8	26	0	55	152	34	0	0	285	0	2017.01.20	2017.11.01	0		0			2019.12.04	1048	2019.12.04	1048	0			0		0		0		0		1	64	76	4438.4	75.6	58.709	58.71	2	0	1983540	156.5	58.4	23.84
242	30	15		64	8	11	23	91	185	125	1	0	2513	0	2011.02.10	2017.12.28	0		0			2017.12.28	2513	2017.12.28	2513	1	HF death	2017.12.28	0		1	2017.12.28	0		0		1	81	59	3781.9	84.24	44.8943	44.89	4	1	2002695	155.5	64.1	26.51
161	30	0		0	8	37	13	73	129	98	0	0	1577	0	2013.10.23	2018.02.16	0		0			2018.02.16	1577	2018.02.16	1577	0			1	2018.02.16	1	2018.02.16	0		1	2013.12.20	1	74	66	4422	63.36	69.7917	69.79	3	0	2015459	162.5	67	25.37
161	30	0		0	8	37	13	73	134	90	0	0	302	0	2012.08.03	2013.06.01	0		0			2019.03.13	2413	2019.03.13	2413	0			0		0		0		0		1	70	70	4375	74.16	58.9941	58.99	3	0	2020305	160.5	62.5	24.26
133	0	0		0	5	37	0	91	130	62	0	0	2155	0	2014.03.28	2020.02.20	0		0			2020.02.20	2155	2020.02.20	2155	0			0		0		0		0		0	80	60	2316	36.72	63.0719	53.61	4	1	2032445	130.2	38.6	22.77
100	30	15		0	8	47	0	0	100	49	0	0	279	0	2014.06.01	2015.03.07	0		0			2019.03.07	1740	2019.03.07	1740	0			0		0		0		0		1	37	103	9053.7	71.28	127.016	127.02	0	0	2059952	172.6	87.9	29.51
112	30	15		0	5	26	0	36	145	62	0	0	200	0	2013.09.27	2014.04.15	0		0			2019.03.14	1994	2019.03.14	1994	0			0		0		0		0		1	59	81	6399	53.28	120.101	120.1	1	0	2069298	174	79	26.09
99	0	0		0	8	11	7	73	174	72	0	40762	3351	0	2010.10.22	2019.12.25	0		0			2019.12.25	3351	2019.12.25	3351	0			0		0		0		0		1	78	62	4491.9	67.68	66.3697	66.37	3	1	2080400	165.8	72.45	26.36
152	30	0		0	5	37	7	73	135	81	0	0	2086	0	2014.06.13	2020.02.28	0		0			2020.02.28	2086	2020.02.28	2086	0			0		0		0		0		1	76	64	4332.8	50.4	85.9683	85.97	3	1	2089210	167	67.7	24.27
130	0	0		0	31	37	7	55	126	86	0	0	863	0	2014.08.11	2016.12.21	0		1	puncture site bleeding	2014.08.12	2014.08.12	1	2016.12.21	863	0			1	2016.12.21	1	2016.12.21	0		0		1	60	80	4280	442.8	9.66576	9.67	2	0	2093413	161.5	53.5	20.51
169	30	0		0	11	37	0	91	138	64	0	0	476	0	2011.08.01	2012.11.19	0		0			2013.12.31	883	2013.12.31	883	1	HF death	2013.12.31	0		1	2013.12.31	0		0		1	86	54	4060.8	87.84	46.2295	46.23	4	1	2093905	163.1	75.2	28.27
99	0	0		0	5	26	13	55	157	99	0	0	2226	0	2012.01.16	2018.02.19	0		0			2018.02.19	2226	2018.02.19	2226	0			0		0		0		0		0	68	72	4680	44.64	104.839	89.11	2	0	2101062	160	65	25.39
149	30	15		0	5	37	7	55	128	75	0	0	2662	0	2012.01.01	2019.04.16	0		0			2019.04.16	2662	2019.04.16	2662	0			0		0		0		0		1	64	76	4788	54.72	87.5	87.5	2	0	2106287	172	63	21.3
188	30	15		0	5	47	0	91	100	65	0	0	2391	0	2010.01.30	2016.08.17	0		0			2019.02.12	3300	2019.02.12	3300	0			0		0		0		0		1	80	60	3480	39.6	87.8788	87.88	4	1	2107163	160.5	58	22.52
104	0	0		0	5	26	0	73	142	64	0	0	2594	0	2011.05.13	2018.06.19	0		0			2020.01.22	3176	2020.01.22	3176	0			0		0		0		0		1	71	69	4795.5	46.08	104.069	104.07	3	0	2131566	164.5	69.5	25.68
169	0	15		0	5	58	0	91	93	51	0	0	799	0	2011.06.10	2013.08.17	0		0			2013.08.07	789	2013.08.07	789	0			1	2013.08.17	1	2013.08.17	1	2012.03.09	0		1	82	58	3410.4	54	63.1556	63.16	4	1	2136781	157.4	58.8	23.73
146	0	0		0	8	47	0	91	118	69	1	0	1950	0	2014.11.07	2020.03.10	0		1	nasal bleeding	2015.10.19	2015.10.19	346	2019.11.12	1831	0			0		0		0		0		1	80	60	3840	83.52	45.977	45.98	4	1	2142762	171	64	21.89
177	30	15		0	5	47	7	73	104	73	0	0	2774	0	2012.05.07	2019.12.11	0		0			2019.12.11	2774	2019.12.11	2774	0			0		0		0		0		1	70	70	5600	46.8	119.658	119.66	3	0	2146991	176	80	25.83
155	30	0		0	2	37	13	73	135	96	0	0	3045	0	2011.11.04	2020.03.06	0		0			2020.03.16	3055	2020.03.16	3055	0			0		0		0		0		0	79	61	3934.5	0	#DIV/0!		3	1	2161374	146.1	64.5	30.22
110	0	0		0	8	47	0	55	113	57	0	0	1274	0	2014.12.01	2018.05.28	0		0			2020.01.31	1887	2020.01.31	1887	0			0		0		0		0		1	67	73	4912.9	69.12	71.0778	71.08	2	0	2172994	160	67.3	26.29
116	30	0		0	2	11	0	73	171	69	0	0	265	0	2014.08.20	2015.05.12	0		0			2020.01.27	1986	2020.01.27	1986	0			0		0		0		0		1	76	64	3436.8	0	#DIV/0!		3	1	2177368	152	53.7	23.24
142	30	15		0	5	37	0	55	132	51	0	41329	3247	0	2011.01.05	2019.11.26	0		0			2019.11.26	3247	2019.11.26	3247	0			0		0		0		0		1	69	71	4877.7	48.24	101.113	101.11	2	0	2184186	164	68.7	25.54
136	0	0		0	8	37	0	91	132	69	0	0	1300	0	2012.07.20	2016.02.10	0		0			2020.01.10	2730	2020.01.10	2730	0			0		0		0		0		1	83	57	3744.9	66.24	56.5353	56.54	4	1	2213497	156.7	65.7	26.76
95	0	0		0	5	47	7	36	114	86	0	0	442	0	2013.08.02	2014.10.18	0		0			2020.01.17	2359	2020.01.17	2359	0			0		0		0		0		0	58	82	4690.4	45.36	103.404	87.89	1	0	2232423	152.2	57.2	24.69
244	30	15		43	5	47	13	91	109	95	0	0	1384	0	2016.05.28	2020.03.12	0		0			2020.03.12	1384	2020.03.12	1384	0			0		0		0		0		0	86	54	2230.2	37.44	59.5673	50.63	4	1	2236597	151	41.3	18.11
120	30	15		0	2	37	0	36	129	57	0	0	1119	0	2017.01.10	2020.02.03	0		0			2019.12.02	1056	2019.12.02	1056	0			0		0		0		0		1	53	87	5985.6	0	#DIV/0!		1	0	2238126	160	68.8	26.88
156	30	0		0	2	26	7	91	156	75	0	0	304	0	2011.02.07	2011.12.08	0		0			2014.12.10	1402	2014.12.10	1402	1	HF death	2014.12.10	0		1	2014.12.10	0		0		1	80	60	2724	0	#DIV/0!		4	1	2240415	155.8	45.4	18.7
118	0	0		0	8	37	0	73	123	60	0	0	2349	0	2013.08.30	2020.02.04	0		0			2019.11.26	2279	2019.11.26	2279	0			0		0		0		0		1	74	66	4138.2	61.92	66.8314	66.83	3	0	2242882	159.6	62.7	24.62
104	0	0		0	5	37	7	55	138	85	0	#REF!	3038	0	2011.11.11	2020.03.06	0		0			2020.01.24	2996	2020.01.24	2996	0			0		0		0		0		1	65	75	7500	47.52	157.828	157.83	2	0	2256755	168.6	100	35.18
142	0	0		0	14	37	0	91	132	52	0	0	479	0	2010.10.18	2012.02.09	0		0			2014.02.10	1211	2014.02.10	1211	1	HF death	2014.02.10	0		1	2014.02.10	0		0		1	83	57	3653.7	139.68	26.1576	26.16	4	1	2271167	151	64.1	28.11
136	0	0		0	8	37	0	91	126	64	0	0	274	0	2011.03.07	2011.12.06	0		0			2019.11.29	3189	2019.11.29	3189	0			0		0		0		0		1	83	57	3531.15	74.88	47.1575	47.16	4	1	2276560	166.1	61.95	22.45
97	0	0		0	5	37	0	55	122	59	0	0	2	0	2010.02.12	2010.02.14	0		0			2020.02.13	3653	2020.02.13	3653	0			0		0		0		0		1	60	80	5104	46.08	110.764	110.76	2	0	2281791	163	63.8	24.01
221	30	15		64	2	37	0	73	120	50	0	0	2339	0	2013.05.20	2019.10.15	0		0			2019.10.15	2339	2019.10.15	2339	0			0		0		0		0		1	79	61	3821.65	0	#DIV/0!		3	1	2305884	170	62.65	21.68
216	30	15		64	8	26	0	73	153	53	0	0	516	0	2014.06.10	2015.11.08	0		0			2015.11.08	516	2015.11.08	516	0			1	2015.11.08	1	2015.11.08	0		0		1	72	68	4746.4	62.64	75.7727	75.77	3	0	2324496	166	69.8	25.33
167	30	15		0	5	37	7	73	125	81	0	0	1117	0	2017.02.06	2020.02.28	0		0			2020.02.28	1117	2020.02.28	1117	0			0		0		0		0		1	73	67	3530.9	53.28	66.2706	66.27	3	0	2368371	158.8	52.7	20.9
59	0	0		0	8	26	7	18	142	79	0	0	1813	0	2011.02.08	2016.01.26	0		0			2020.01.07	3255	2020.01.07	3255	0			0		0		0		0		1	42	98	7967.4	70.56	112.917	112.92	0	0	2383903	175.2	81.3	26.49
152	30	15		0	5	47	0	55	101	43	0	43543	3021	0	2011.11.11	2020.02.18	0		0			2020.02.18	3021	2020.02.18	3021	0			0		0		0		0		0	65	75	4125	35.28	116.922	99.38	2	0	2384038	150	55	24.44
104	0	0		0	5	26	0	73	150	65	1	0	1541	0	2010.11.26	2015.02.14	0		0			2019.12.19	3310	2019.12.19	3310	0			0		0		0		0		1	78	62	3689	50.4	73.1944	73.19	3	1	2388487	152	59.5	25.75
97	0	0		0	5	37	0	55	130	66	0	0	2757	0	2012.06.29	2020.01.16	0		0			2020.01.07	2748	2020.01.07	2748	0			0		0		0		1	2017.02.14	1	66	74	4625	49.68	93.0958	93.1	2	0	2399418	168	62.5	22.14
170	30	15		0	5	47	0	73	102	59	0	0	786	0	2013.12.25	2016.02.19	0		0			2016.02.19	786	2016.02.19	786	0			1	2016.02.19	1	2016.02.19	1	2013.12.29	1	2013.12.29	1	76	64	4876.8	50.4	96.7619	96.76	3	1	2400802	163	76.2	28.68
156	30	15		0	5	26	7	73	154	78	0	0	1175	0	2015.04.03	2018.06.21	0		0			2020.01.09	1742	2020.01.09	1742	0			0		0		0		0		1	72	68	3821.6	51.84	73.7191	73.72	3	0	2415868	165	56.2	20.64
139	0	0		0	11	37	0	91	130	46	0	0	220	0	2012.11.12	2013.06.20	0		0			2015.09.07	1029	2015.09.07	1029	0			0		1	2015.09.07	0		0		1	89	51	3269.1	95.04	34.3971	34.4	4	1	2421315	160.2	64.1	24.98
128	0	0		0	8	47	0	73	110	51	0	0	502	0	2017.02.10	2018.06.27	0		0			2018.10.15	612	2018.10.15	612	0			0		0		0		0		1	79	61	4379.8	82.08	53.3601	53.36	3	1	2427131	168.2	71.8	25.38
132	30	0		0	5	11	13	73	196	93	0	0	2381	0	2012.02.29	2018.09.06	0		1	GI bleeding	2018.09.01	2018.09.01	2376	2018.09.06	2381	0			1	2018.09.06	1	2018.09.06	0		0		1	75	65	4615	49.68	92.8945	92.89	3	1	2428499	170	71	24.57
92	0	0		0	8	11	0	73	166	68	0	0	934	0	2012.09.24	2015.04.16	0		0			2017.06.01	1711	2017.06.01	1711	0			1	2017.06.01	1	2017.06.01	0		0		1	70	70	4935	62.64	78.7835	78.78	3	0	2443034	159.7	70.5	27.64
123	0	0		0	31	37	0	55	120	55	0		13	0	2012.08.31	2012.09.13	0		0			2012.09.13	13	2012.09.13	13	1	HF death	2012.09.13	0		1	2012.09.13	0		0		1	61	79	5135	576	8.91493	8.91	2	0	2455006	177	65	20.75
112	0	0		0	2	37	0	73	130	59	0	0	1473	0	2013.02.04	2017.02.16	0		0			2020.02.28	2580	2020.02.28	2580	0			0		0		0		0		1	78	62	4209.8	0	#DIV/0!		3	1	2460428	164.5	67.9	25.09
128	0	0		0	8	47	0	73	103	66	0	0	275	0	2016.06.06	2017.03.08	0		0			2020.02.20	1354	2020.02.20	1354	0			0		0		0		0		1	75	65	4173	59.04	70.6809	70.68	3	1	2481216	163.3	64.2	24.07
97	30	15		0	5	11	0	36	175	65	0	0	1762	0	2012.11.25	2017.09.22	0		0			2020.02.28	2651	2020.02.28	2651	0			0		0		0		0		0	50	90	4527	33.12	136.685	116.18	1	0	2482927	157	50.3	20.41
107	0	0		0	8	37	7	55	126	72	0	0	355	0	2014.05.12	2015.05.02	0		0			2020.01.21	2080	2020.01.21	2080	0			0		0		0		0		1	69	71	5097.8	62.64	81.3825	81.38	2	0	2498636	169.3	71.8	25.05
71	0	0		0	5	11	0	55	170	57	0	0	2490	0	2013.04.26	2020.02.19	0		0			2020.01.22	2462	2020.01.22	2462	0			0		0		0		1	2013.09.27	1	69	71	4260	56.88	74.8945	74.89	2	0	2500935	150	60	26.67
143	0	0		0	8	37	7	91	136	74	0	0	475	0	2017.11.24	2019.03.14	0		0			2018.10.01	311	2018.10.01	311	0			0		0		0		0		1	82	58	3787.4	77.04	49.1615	49.16	4	1	2504847	162.3	65.3	24.79
118	0	0		0	8	37	0	73	120	67	0	0	2	0	2015.02.13	2015.02.15	0		0			2019.12.02	1753	2019.12.02	1753	0			0		0		0		0		0	75	65	3776.5	64.08	58.9341	50.09	3	1	2517054	153.6	58.1	24.63
108	0	0		0	2	26	7	73	140	79	0	0	57	0	2013.08.12	2013.10.08	0		0			2017.09.29	1509	2017.09.29	1509	0			1	2017.09.29	1	2017.09.29	1	2013.08.12	0		1	74	66	4580.4	0	#DIV/0!		3	0	2524885	161.2	69.4	26.71
100	0	0		0	8	37	0	55	139	66	0	0	11	0	2017.06.20	2017.07.01	0		0			2017.07.01	11	2017.07.01	11	1	AMI	2017.07.01	0		1	2017.07.01	0		0		1	69	71	4295.5	64.08	67.0334	67.03	2	0	2526728	169	60.5	21.18
104	30	0		0	5	26	7	36	152	80	0	0	793	0	2014.03.17	2016.05.18	0		0			2019.01.07	1757	2019.01.07	1757	0			0		1	2019.01.07	0		0		1	51	89	5455.7	43.92	124.219	124.22	1	0	2534613	163	61.3	23.07
136	0	0		0	8	37	0	91	120	64	0	0	801	0	2013.09.02	2015.11.12	0		0			2019.07.19	2146	2019.07.19	2146	0			0		0		0		0		1	82	58	3897.6	69.84	55.8076	55.81	4	1	2556714	161.5	67.2	25.76
181	30	15		21	5	37	0	73	133	69	0	42531	1896	0	2013.10.12	2018.12.21	0		0			2020.01.07	2278	2020.01.07	2278	0			0		0		0		0		1	74	66	4752	51.12	92.9577	92.96	3	0	2580942	177	72	22.98
143	0	0		0	8	37	7	91	124	70	0	0	2722	0	2012.04.20	2019.10.03	0		0			2019.10.03	2722	2019.10.03	2722	0			0		0		0		0		1	80	60	3786	64.08	59.0824	59.08	4	1	2585112	169	63.1	22.09
163	30	15		21	5	37	0	55	128	67	0	0	1577	0	2014.10.16	2019.02.09	0		0			2020.02.07	1940	2020.02.07	1940	0			0		0		0		0		0	66	74	4602.8	30.24	152.209	129.38	2	0	2598947	152.3	62.2	26.82
163	30	15		0	5	58	0	55	99	43	0	0	2009	0	2014.09.26	2020.03.27	0		0			2020.01.17	1939	2020.01.17	1939	0			0		0		0		0		1	67	73	3036.8	51.12	59.4053	59.41	2	0	2599137	153	41.6	17.77
122	0	15		0	8	37	7	55	129	73	0	0	3142	0	2011.07.07	2020.02.12	0		0			2020.02.12	3142	2020.02.12	3142	0			0		0						1	69	71	4764.1	66.24	71.9218	71.92	2	0	2608222	161.5	67.1	25.73
113	0	0		0	11	11	0	91	166	38	0	0	2739	0	2011.09.12	2019.03.13	0		0			2019.05.14	2801	2019.05.14	2801	0			0		0		0		0		1	83	57	3420	114.48	29.8742	29.87	4	1	2625807	157	60	24.34
113	0	0		0	8	37	13	55	136	91	0	0	255	0	2016.03.08	2016.11.18	0		0			2020.01.24	1417	2020.01.24	1417	0			0		0		0		0		0	69	71	3983.1	60.48	65.8581	55.98	2	0	2636427	154.5	56.1	23.5
130	30	0		0	11	11	23	55	176	135	1	0	727	0	2018.02.22	2020.02.19	0		0			2020.04.15	783	2020.04.15	783	0			0		0		0		0		1	65	75	5175	97.92	52.8493	52.85	2	0	2636498	170	69	23.88
73	0	0		0	5	37	13	18	134	90	0	0	2917	0	2012.02.24	2020.02.19	0		0			2020.02.19	2917	2020.02.19	2917	0			0		0		0		0		1	48	92	6900	51.84	133.102	133.1	0	0	2648392	174	75	24.77
114	0	0		0	5	47	7	55	118	86	0	#REF!	348	0	2013.04.22	2014.04.05	0		0			2014.04.05	348	2014.04.05	348	1	HF death	2014.04.05	0		1	2014.04.05	0		0		0	67	73	4431.1	39.6	111.896	95.11	2	0	2652207		60.7	24.3
140	30	15		21	5	26	7	36	151	72	0	0	2814	0	2012.05.25	2020.02.07	0		0			2019.12.23	2768	2019.12.23	2768	0			0		0		0		0		1	57	83	6474	46.8	138.333	138.33	1	0	2659433	169	78	27.31
123	30	0		0	5	26	7	55	144	78	0	0	254	0	2017.07.06	2018.03.17	0		0			2020.02.13	952	2020.02.13	952	0			0		0		0		0		1	69	71	4252.9	55.44	76.7118	76.71	2	0	2678391	163.3	59.9	22.46
104	0	0		0	5	26	0	73	150	60	0	0	1406	0	2015.10.16	2019.08.22	0		0			2019.08.21	1405	2019.08.21	1405	0			0		0		1	2017.04.07	0		1	71	69	4926.6	55.44	88.8636	88.86	3	0	2691116	167	71.4	25.6
103	0	15		0	5	47	0	36	112	65	0	0	3300	0	2010.12.26	2020.01.08	0		0			2020.01.08	3300	2020.01.08	3300	0			0		0		0		0		0	52	88	5192	29.52	175.881	149.5	1	0	2705222	162	59	22.48
192	30	15		64	5	0	23	55	202	120	0	0	658	0	2016.09.15	2018.07.05	0		0			2020.01.30	1232	2020.01.30	1232	0			0		0		0		0		1	62	78	5335.2	43.92	121.475	121.48	2	0	2710055	163	68.4	25.74
128	0	0		0	31	11	13	73	175	106	0	0	394	0	2016.08.30	2017.09.28	0		0			2019.04.01	944	2019.04.01	944	0			0		0		0		0		1	72	68	4202.4	801.36	5.24409	5.24	3	0	2737122	167.2	61.8	22.11
108	30	0		0	5	11	7	55	170	83	0	0	2527	0	2013.02.20	2020.01.22	0		0			2020.01.22	2527	2020.01.22	2527	0			0		0		0		0		1	60	80	5600	53.28	105.105	105.11	2	0	2761606	166.5	70	25.25
52	0	0		0	8	26	0	18	143	69	0	#REF!	2028	0	2014.08.01	2020.02.19	0		0			2019.12.11	1958	2019.12.11	1958	0			0		0		1	2015.06.02	0		1	47	93	10453.2	59.04	177.053	177.05	0	0	2762207	173.6	112.4	37.3
114	0	0		0	5	47	7	55	118	75	0	0	3239	0	2011.03.11	2020.01.22	0		0			2019.12.11	3197	2019.12.11	3197	0			0		0		0		0		1	64	76	4636	54	85.8519	85.85	2	0	2765408	165	61	22.41
129	30	15		0	5	11	13	55	186	93	0	0	2030	0	2014.08.08	2020.02.28	0		0			2020.02.28	2030	2020.02.28	2030	0			0		0		0		0		1	66	74	4514	46.08	97.9601	97.96	2	0	2766517	156	61	25.07
143	0	0		0	8	37	7	91	128	76	0	0	2947	0	2012.02.03	2020.02.28	0		0			2019.12.27	2884	2019.12.27	2884	0			0		0		0		0		1	81	59	3174.2	58.32	54.4273	54.43	4	1	2768324	153.4	53.8	22.86
122	0	0		0	5	37	7	73	136	80	0	0	750	0	2010.01.22	2012.02.11	0		0			2020.02.06	3667	2020.02.06	3667	0			0		0		1	2010.09.10	0		1	71	69	4533.3	41.04	110.461	110.46	3	0	2769844	160.7	65.7	25.44
97	0	0		0	5	37	0	55	124	66	0	0	2514	0	2013.04.08	2020.02.25	0		0			2020.01.21	2479	2020.01.21	2479	0			0		0		0		0		0	65	75	5385	45.36	118.717	100.91	2	0	2770749	152.2	71.8	31
191	30	15		21	5	11	36	73	160	150	0	0	2065	0	2014.06.12	2020.02.06	0		0			2020.02.06	2065	2020.02.06	2065	0			0		0		0		0		0	77	63	4624.2	49.68	93.0797	79.12	3	1	2777043	143	73.4	35.89
173	30	0		0	23	47	0	73	101	64	1	0	578	0	2017.12.05	2019.07.06	0		0			2019.07.06	578	2019.07.06	578	0			0		0		0		0		1	75	65	5343	264.96	20.1653	20.17	3	1	2783914	168.2	82.2	29.05
200	30	15		64	2	11	23	55	171	114	0	0	829	0	2015.10.08	2018.01.14	0		0			2018.01.13	828	2018.01.13	828	1	AMI	2018.01.13	0		1	2018.01.13	0		0		1	63	77	0	0	#DIV/0!		2	0	2805410
137	30	0		0	5	47	0	55	100	66	0	0	518	0	2015.05.20	2016.10.19	0		0			2019.12.26	1681	2019.12.26	1681	0			0		0		1	2016.01.19	0		1	66	74	4440	56.88	78.0591	78.06	2	0	2807939	167	60	21.51
96	0	0		0	8	26	7	55	153	74	0	43190	1289	0	2016.07.05	2020.01.15	0		0			2020.01.15	1289	2020.01.15	1289	0			0		0		0		0		1	67	73	4942.1	64.8	76.267	76.27	2	0	2808611	166.3	67.7	24.48
114	0	0		0	5	47	7	55	104	72	0	0	1046	0	2011.01.28	2013.12.09	0		0			2019.11.15	3213	2019.11.15	3213	0			1	2019.11.15	1	2019.11.15	0		0		1	67	73	3226.6	42.48	75.9557	75.96	2	0	2812746	156.8	44.2	17.98
120	0	0		0	11	47	7	55	110	70	1	0	2082	0	2011.04.08	2016.12.19	0		0			2016.12.19	2082	2016.12.19	2082	1	HF death	2016.12.19	0		1	2016.12.19	0		0		1	69	71	3876.6	86.4	44.8681	44.87	2	0	2817288	159.5	54.6	21.46
128	0	0		0	31	11	13	73	174	90	0	0	196	0	2013.11.25	2014.06.09	0		1	GI bleeding	2014.05.18	2014.05.18	174	2014.06.09	196	0			1	2014.06.09	1	2014.06.09	0		0		1	73	67	3778.8	686.88	5.5014	5.5	3	0	2822639	161.8	56.4	21.54
140	0	0		0	5	37	7	91	126	76	0	0	8	0	2017.09.22	2017.09.30	0		0			2017.10.10	18	2017.10.10	18	0			0		0		0		0		0	88	52	2464.8	30.96	79.6124	67.67	4	1	2838694	146	47.4	22.24
132	0	0		0	23	11	7	91	176	72	0		156	1	2016.12.20	2017.05.25	0		1	nasal bleeding	2017.04.22	2017.04.22	123	2017.05.26	157	1	HF death	2017.05.26	0		1	2017.05.26	0		0		1	80	60	3132	227.52	13.7658	13.77	4	1	2852065	154.8	52.2	21.78
149	30	15		0	5	37	7	55	129	79	0	0	2409	0	2011.11.01	2018.06.06	0		0			2018.06.06	2409	2018.06.06	2409	0			1	2018.06.06	1	2018.06.06	0		0		1	66	74	4440	56.16	79.0598	79.06	2	0	2860772	170.5	60	20.64
124	0	0		0	14	37	0	73	120	64	1	0	3397	0	2010.09.27	2020.01.15	0		0			2019.12.04	3355	2019.12.04	3355	0			0		0		0		0		0	74	66	4283.4	120.24	35.6238	30.28	3	0	2882129	156	64.9	26.67
146	0	0		0	8	47	0	91	118	52	0	0	2454	0	2011.11.11	2018.07.31	0		0			2018.07.31	2454	2018.07.31	2454	0			1	2018.07.31	1	2018.07.31	0		0		1	84	56	4379.2	79.2	55.2929	55.29	4	1	2918705	175	78.2	25.53
155	30	0		0	8	37	7	73	126	83	0	0	2064	0	2014.07.31	2020.03.25	0		1	GI bleeding	2016.09.08	2016.09.08	770	2020.01.15	1994	0			0		0		0		0		1	76	64	3449.6	57.6	59.8889	59.89	3	1	2924854	161	53.9	20.79
167	30	15		0	5	26	0	91	143	35	0	0	530	0	2016.09.28	2018.03.12	0		0			2018.12.13	806	2018.12.13	806	0			1	2018.12.13	1	2018.12.13	0		0		1	83	57	3876	53.28	72.7477	72.75	4	1	2929024	170	68	23.53
128	0	0		0	8	47	0	73	114	68	0	0	93	0	2012.04.16	2012.07.18	0		0			2012.07.18	93	2012.07.18	93	0			1	2012.07.18	1	2012.07.18	0		0		1	75	65	3373.5	59.04	57.1392	57.14	3	1	2930055	148.5	51.9	23.54
180	30	15		0	8	47	7	73	106	85	0	0	2023	0	2014.08.08	2020.02.21	0		1	GI bleeding	2017.05.15	2017.05.15	1011	2019.11.29	1939	0			0		0		0		0		1	77	63	4693.5	72.72	64.5421	64.54	3	1	2935403	165	74.5	27.36
177	30	15		0	5	47	7	73	110	86	0	0	1862	0	2010.03.26	2015.05.01	0		0			2015.05.01	1862	2015.05.01	1862	0			1	2015.05.01	1	2015.05.01	0		0		1	77	63	2898	55.44	52.2727	52.27	3	1	2942917		46	17.1
101	30	15		0	5	26	7	18	145	80	0	0	1416	0	2016.05.02	2020.03.18	0		0			2020.03.18	1416	2020.03.18	1416	0			0		0		0		0		1	45	95	8227	54.72	150.347	150.35	0	0	2959515	180	86.6	26.73
132	0	15		0	2	11	13	91	174	97	1	#REF!	1431	0	2012.12.25	2016.11.25	0		0			2016.11.25	1431	2016.11.25	1431	1	HF death	2016.11.25	0		1	2016.11.25	0		0		0	92	48	1646.4	0	#DIV/0!		4	1	2963174	146	34.3	16.09
119	30	15		0	8	11	0	55	161	62	0	0	948	0	2017.06.19	2020.01.23	0		0			2020.01.23	948	2020.01.23	948	0			0		0		0		0		1	69	71	5495.4	69.84	78.6856	78.69	2	0	2976255	170.2	77.4	26.72
97	0	0		0	5	37	0	55	128	63	0	43259	2614	0	2012.12.10	2020.02.06	0		0			2020.02.06	2614	2020.02.06	2614	0			0		0		0		0		0	68	72	4471.2	47.52	94.0909	79.98	2	0	2986232	151	62.1	27.24
131	0	0		0	14	37	7	73	132	76	0	0	278	0	2012.12.03	2013.09.07	0		0			2019.02.18	2268	2019.02.18	2268	0			0		0		0		0		1	75	65	4095	140.4	29.1667	29.17	3	1	2986313	163	63	23.71
114	0	0		0	8	26	7	73	140	83	0	0	2543	0	2013.01.28	2020.01.15	0		0			2020.01.15	2543	2020.01.15	2543	0			0		0		0		0		1	74	66	5214	67.68	77.039	77.04	3	0	2987079	171.5	79	26.86
137	30	0		0	5	11	0	91	162	58	1	0	1801	0	2015.04.27	2020.04.01	0		0			2019.12.11	1689	2019.12.11	1689	0			0		0		0		0		0	80	60	2958	39.6	74.697	63.49	4	1	3000159	150.8	49.3	21.68
149	30	15		0	2	47	0	55	112	68	0	0	2446	0	2012.08.05	2019.04.17	0		0			2019.04.17	2446	2019.04.17	2446	0			0		0		0		0		1	61	79	5609	0	#DIV/0!		2	0	3003172	167	71	25.46
141	30	15		0	5	11	7	73	183	73	0	40913	809	0	2015.02.08	2017.04.27	0		0			2017.07.20	893	2017.07.20	893	0			1	2017.07.20	1	2017.07.20	0		0		0	72	68	3196	44.64	71.595	60.86	3	0	3008164	150	47	20.89
196	30	0		0	31	37	7	91	131	82	0	0	1436	0	2016.03.01	2020.02.05	0		1	puncture site bleeding	2016.03.04	2016.03.04	3	2019.12.04	1373	0			0		0		1	2016.07.24			1	82	58	2505.6	487.44	5.14032	5.14	4	1	3015995	152.5	43.2	18.58
155	0	15		0	5	37	7	91	129	88	0	#REF!	6	1	2017.07.28	2017.08.03	0		0			2019.08.10	743	2019.08.10	743	1	HF death	2019.08.10	0		1	2019.08.10	0		0		0	90	50	2250	43.92	51.2295	43.55	4	1	3031814	158	45	18.03
170	30	15		0	8	26	0	91	145	62	1	0	9	0	2015.04.04	2015.04.13	0		0			2015.05.25	51	2015.05.25	51	0			1	2015.05.25	1	2015.05.25	0		0		1	88	52	2407.6	76.32	31.5461	31.55	4	1	3031856	155	46.3	19.27
118	0	0		0	8	37	0	73	128	66	0	0	271	0	2017.09.08	2018.06.06	0		0			2020.01.20	864	2020.01.20	864	0			0		0		0		0		1	76	64	3923.2	73.44	53.4205	53.42	3	1	3033760	161	61.3	23.65
108	30	0		0	5	11	7	55	169	85	0	43950	1190	0	2016.09.14	2019.12.18	0		0			2019.12.18	1190	2019.12.18	1190	0			0		0		0		0		1	66	74	6023.6	50.4	119.516	119.52	2	0	3035865	163.4	81.4	30.49
133	0	0		0	31	47	0	55	110	67	0	0	1796	0	2013.07.08	2018.06.08	0		0			2018.04.13	1740	2018.04.13	1740	0			0		1		0		0		1	69	71	5516.7	586.08	9.41288	9.41	2	0	3036929	171	77.7	26.57
135	0	0		0	11	26	7	91	146	83	1	0	3292	0	2010.02.15	2019.02.20	0		0			2020.02.20	3657	2020.02.20	3657	0			0		0		0		0		0	82	58	3775.8	93.6	40.3397	34.29	4	1	3037711	144.5	65.1	31.18
144	30	0		0	8	26	7	73	148	72	0	0	1582	0	2015.11.11	2020.03.11	0		0			2019.12.18	1498	2019.12.18	1498	0			0		0		0		0		1	71	69	4899	69.84	70.146	70.15	3	0	3039968	171.3	71	24.2
123	30	0		0	2	11	7	73	166	82	0	0	3005	0	2012.01.04	2020.03.27	0		0			2019.12.20	2907	2019.12.20	2907	0			0		0		0		0		0	76	64	2860.8	0	#DIV/0!		3	1	3054707	149	44.7	20.13
178	30	0		0	31	26	0	91	150	64	0	0	374	0	2012.01.16	2013.01.24	0		0			2014.07.09	905	2014.07.09	905	0			1	2014.07.09	1	2014.07.09	0		0		1	82	58	3259.6	450	7.24356	7.24	4	1	3068049	156.8	56.2	22.86
110	0	0		0	11	26	0	73	144	61	0	0	1442	0	2015.05.11	2019.04.22	0		0			2019.12.16	1680	2019.12.16	1680	0			0		0		0		1	2016.02.02	1	76	64	4704	86.4	54.4444	54.44	3	1	3074774	165.8	73.5	26.74
152	30	0		0	5	37	7	73	129	79	0	0	230	0	2012.10.24	2013.06.11	0		0			2020.01.21	2645	2020.01.21	2645	0			0		0		0		0		0	74	66	3498	39.6	88.3333	75.08	3	0	3109115	147.9	53	24.23
134	0	0		0	11	37	13	73	122	94	0	42699	1238	0	2012.11.09	2016.03.31	0		0			2020.02.25	2664	2020.02.25	2664	0			0		0		0		0		1	73	67	4616.3	100.08	46.1261	46.13	3	0	3124190	162.1	68.9	26.22
158	0	0		0	2	58	7	91	98	81	0	0	11	0	2015.08.20	2015.08.31	0		0			2020.02.13	1638	2020.02.13	1638	0			0		0		0		0		0	88	52	1700.4	0	#DIV/0!		4	1	3147614	142	32.7	16.22
136	0	0		0	8	37	0	91	127	61	0	0	227	0	2015.11.27	2016.07.11	0		0			2019.12.05	1469	2019.12.05	1469	0			0		0		0		0		1	84	56	2576	59.76	43.1058	43.11	4	1	3149298	157	46	18.66
178	30	15		0	5	37	0	91	130	68	0	0	1264	0	2016.07.11	2019.12.27	0		0			2020.01.07	1275	2020.01.07	1275	0			0		0		0		0		1	80	60	3960	43.2	91.6667	91.67	4	1	3158674	170	66	22.84
135	0	0		0	8	47	7	73	102	78	0	0	589	0	2017.08.29	2019.04.10	0		0			2019.04.16	595	2019.04.16	595	0			0		0		0		0		0	75	65	6045	61.2	98.7745	83.96	3	1	3162301	163	93	35
79	0	15		0	2	26	0	36	156	66	0	42993	31	0	2017.12.14	2018.01.14	0		0			2020.02.10	788	2020.02.10	788	0			0		0		0		0		1	57	83	4531.8	0	#DIV/0!		1	0	3167966	162	54.6	20.8
128	0	0		0	8	47	0	73	118	66	0	0	901	0	2013.02.01	2015.07.22	0		0			2020.02.13	2568	2020.02.13	2568	0			0		0		0		0		1	72	68	4998	84.96	58.8277	58.83	3	0	3169993	163.3	73.5	27.56
128	30	0		0	8	47	7	36	116	80	0	0	372	0	2010.06.08	2011.06.15	0		0			2020.01.28	3521	2020.01.28	3521	0			0		0		0		0		1	55	85	6018	57.6	104.479	104.48	1	0	3198388	168.7	70.8	24.88
199	30	15	43	64	5	11	13	18	178	91	0	0	2012	0	2013.10.21	2019.04.25	0		0			2019.04.25	2012	2019.04.25	2012	0			0		0		0		0		1	45	95	6602.5	47.52	138.941	138.94	0	0	3203367	170	69.5	24.05
140	0	0		0	2	58	7	73	98	74	0	0	9	0	2016.11.07	2016.11.16	0		0			2018.04.19	528	2018.04.19	528	0			1	2018.04.19	1	2018.04.19	0		0		1	76	64	2713.6	0	#DIV/0!		3	1	3210169		42.4
136	0	0		0	8	37	0	91	132	54	1	42148	36	0	2012.05.11	2012.06.16	0		0			2020.02.17	2838	2020.02.17	2838	0			0		0		1	2012.06.04	0		1	82	58	4454.4	84.96	52.4294	52.43	4	1	3212167	160.1	76.8	29.96
219	30	15		64	8	11	0	91	160	65	1	0	1330	0	2014.08.03	2018.03.25	0		0			2018.03.25	1330	2018.03.25	1330	0			1	2018.03.25	1	2018.03.25	0		0		1	83	57	3420	58.32	58.642	58.64	4	1	3224977	168	60	21.26
88	0	0		0	8	37	7	36	130	71	0	0	2372	0	2013.07.26	2020.01.23	0		0			2019.11.14	2302	2019.11.14	2302	0			0		0		0		0		1	59	81	6642	72.72	91.3366	91.34	1	0	3226056	180.3	82	25.22
141	0	0		0	8	47	13	73	115	90	0	0	560	0	2011.10.07	2013.04.19	0		0			2020.03.11	3078	2020.03.11	3078	0			0		0		0		0		0	78	62	3521.6	64.8	54.3457	46.19	3	1	3234970	143	56.8	27.78
103	0	0		0	11	37	0	55	134	68	0	41988	2145	0	2014.03.14	2020.01.27	0		0			2020.01.27	2145	2020.01.27	2145	0			0		0		0		0		1	62	78	5912.4	87.84	67.3087	67.31	2	0	3241060	176.4	75.8	24.36
148	0	0		0	31	37	7	73	132	80	0	0	1024	0	2016.12.06	2019.09.26	0		0			2019.09.26	1024	2019.09.26	1024	0			0		0		0		0		0	70	70	3353	485.28	6.90941	5.87	3	0	3248474	143.2	47.9	23.36
120	0	0		0	2	63	0	55	0	0	0	0	647	0	2014.12.19	2016.09.26	0		0			2016.09.26	647	2016.09.26	647	0					0		0		0		0	65	75	0	0	#DIV/0!		2	0	3248898
192	30	15		21	2	26	7	91	158	80	1	0	747	0	2016.01.17	2018.02.02	0		0			2018.01.29	743	2018.01.29	743	0			1	2018.01.29	1	2018.01.29	0		0		1	86	54	3034.8	0	#DIV/0!		4	1	3260452	156.9	56.2	22.83
126	30	15		0	8	11	7	55	173	86	0	0	2884	0	2010.03.17	2018.02.07	0		1	GI bleeding	2017.04.01	2017.04.01	2572	2018.02.25	2902	0			1	2018.02.25	1	2018.02.25	0		0		1	65	75	4500	63.36	71.0227	71.02	2	0	3262557	170	60	20.76
92	0	0		0	8	11	0	73	168	55	0	0	2	0	2012.10.05	2012.10.07	0		0			2020.02.10	2684	2020.02.10	2684	0			0		0		0		0		1	76	64	4000	58.32	68.5871	68.59	3	1	3280416	154.4	62.5	26.22
117	30	0		0	14	37	0	36	138	66	1	0	2770	0	2012.06.20	2020.01.20	0		0			2019.11.18	2707	2019.11.18	2707	0			0		0		0		1	2019.03.05	1	59	81	5483.7	137.52	39.8757	39.88	1	0	3285343	170.2	67.7	23.37
110	0	0		0	8	47	0	55	114	64	0	1900/1/0	2893	0	2012.04.10	2020.03.12	0		1	GI bleeding	2019.05.03	2019.05.03	2579	2020.02.05	2857	0			0		0		1	2012.04.23	0		1	62	78	5553.6	61.2	90.7451	90.75	2	0	3300817	168.7	71.2	25.02
117	0	0		0	11	26	7	73	151	84	0	0	2804	0	2012.06.01	2020.02.04	0		1	intracranial bleeding	2013.02.01	2013.02.01	245	2019.11.12	2720	0			0		0		0		0		1	73	67	3899.4	86.4	45.1319	45.13	3	0	3304059	162	58.2	22.18
119	30	15		43	2	11	0	18	164	55	0	0	1742	0	2015.05.21	2020.02.26	0		0			2019.12.25	1679	2019.12.25	1679	0			0		0		0		0		1	42	98	11270	0	#DIV/0!		0	0	3308974	177.5	115	36.5
108	30	0		0	31	11	0	36	181	44	0	0	9	0	2010.12.21	2010.12.30	0		0			2015.03.22	1552	2015.03.22	1552	0			1	2015.03.22	1	2015.03.22	0		0		1	59	81	6901.2	315.36	21.8836	21.88	1	0	3309407	174.7	85.2	27.92
103	0	15		0	2	37	13	36	133	92	0	0	2829	0	2011.11.14	2019.08.13	0		0			2019.08.13	2829	2019.08.13	2829	0			0		0		0		0		1	58	82	5264.4	0	#DIV/0!		1	0	3312546	165	64.2	23.58
163	30	15		0	5	58	0	55	90	64	0	0	1846	0	2014.03.26	2019.04.15	0		0			2019.04.15	1846	2019.04.15	1846	0			0		0		0		0		1	64	76	5054	54	93.5926	93.59	2	0	3314146	175	66.5	21.71
173	30	15		0	8	47	0	73	114	65	0	0	2064	0	2014.06.26	2020.02.19	0		0			2020.01.23	2037	2020.01.23	2037	0			0		0		0		0		1	75	65	4257.5	63.36	67.1954	67.2	3	1	3319442	169	65.5	22.93
125	0	0		0	8	37	7	73	127	80	0	0	2731	0	2011.10.03	2019.03.26	0		0			2019.03.26	2731	2019.03.26	2731	0			0		0		0		1	2012.07.09	1	77	63	4473	69.84	64.0464	64.05	3	1	3320936	167	71	25.46
205	30	15		64	23	11	7	55	179	75	0	0	15	0	2012.01.27	2012.02.11	0		0			2019.02.18	2579	2019.02.18	2579	0			0		0		0		0		0	65	75	3570	202.32	17.6453	15	2	0	3325465	148	47.6	21.73
107	30	15		0	8	11	7	36	182	83	0	42502	1673	0	2015.07.29	2020.02.26	0		0			2019.12.04	1589	2019.12.04	1589	0			0		0		0		0		1	56	84	7560	75.6	100	100	1	0	3335057	180	90	27.78
96	0	0		0	8	26	7	55	142	70	0	42960	2749	0	2010.10.22	2018.05.02	0		0			2020.02.10	3398	2020.02.10	3398	0			0		0		0		0		1	67	73	4599	69.12	66.5365	66.54	2	0	3338698	169	63	22.06
161	0	0		0	5	58	7	91	96	77	0	0	1618	0	2013.04.22	2017.09.26	0		0			2017.09.26	1618	2017.09.26	1618	0			1	2017.09.26	1	2017.09.26	0		0		1	83	57	2907	56.16	51.7628	51.76	4	1	3339370	160	51	19.92
146	0	0		0	8	47	0	91	118	58	0	0	309	0	2012.11.05	2013.09.10	0		0			2020.01.18	2630	2020.01.18	2630	0			0		0		0		0		0	84	56	2251.2	60.48	37.2222	31.64	4	1	3346952	140.3	40.2	20.42
99	0	15		0	11	11	7	55	187	88	0	0	61	0	2010.12.10	2011.02.09	0		0			2011.07.05	207	2011.07.05	207	0			1	2011.07.05	1	2011.07.05	0		0		1	69	71	4664.7	106.56	43.7753	43.78	2	0	3348963	166.5	65.7	23.7
194	30	15		0	23	58	13	55	96	94	0	0	12	0	2016.11.26	2016.12.08	0		1	genital bleeding	2016.12.06	2016.12.06	10	2017.06.22	208	0			1	2017.06.22	1	2017.06.22	0		0		0	69	71	3692	221.04	16.7029	14.2	2	0	3350663	156	52	21.37
107	0	0		0	8	26	0	73	144	58	0	0	1	0	2012.09.07	2012.09.08	0		0			2020.03.05	2736	2020.03.05	2736	0			0		0		0		0		1	76	64	4262.4	64.8	65.7778	65.78	3	1	3358348	161.4	66.6	25.57
184	30	15		0	8	58	0	73	98	55	0	42758	3065	0	2011.05.19	2019.10.09	0		0			2019.10.08	3064	2019.10.08	3064	0			0		0		1	2011.12.09	1	2011.12.09	0	74	66	2772	61.2	45.2941	38.5	3	0	3371040	143	42	20.54
118	0	0		0	8	37	0	73	120	50	0	0	197	0	2010.02.01	2010.08.17	0		0			2010.08.15	195	2010.08.15	195	0			1	2010.08.15	1	2010.08.15	0		0		1	78	62	3906	69.12	56.5104	56.51	3	1	3373653	163	63	23.71
125	0	0		0	5	47	0	73	106	62	0	0	111	0	2010.03.19	2010.07.08	0		1	GI bleeding	2010.04.26	2010.04.26	38	2010.07.08	111	0			1	2010.07.08	1	2010.07.08	0		0		1	71	69	3933	55.44	70.9416	70.94	3	0	3377497	167.7	57	20.27
68	0	15		0	11	11	13	18	172	108	0	43392	3591	0	2010.02.12	2019.12.13	0		0			2019.12.13	3591	2019.12.13	3591	0			0		0		0		0		1	44	96	7171.2	95.04	75.4545	75.45	0	0	3380235	172	74.7	25.25
140	30	0		0	5	37	13	55	124	91	0	0	697	0	2012.08.02	2014.06.30	0		0			2020.01.18	2725	2020.01.18	2725	0			0		0		0		0		1	60	80	6000	55.44	108.225	108.23	2	0	3383180	162	75	28.58
97	0	0		0	5	37	0	55	132	65	0	0	1718	0	2010.09.10	2015.05.25	0		0			2015.05.25	1718	2015.05.25	1718	1	VT	2015.05.25	0		1	2015.05.25	0		0		1	68	72	5968.8	54.72	109.079	109.08	2	0	3417580	163.9	82.9	30.86
98	0	15		0	2	26	0	55	158	67	1	0	31	0	2013.02.08	2013.03.11	0		0			2013.03.11	31	2013.03.11	31	1	VF	2013.03.11	0		1	2013.03.11	1	2013.02.14	0		1	64	76	5912.8	0	#DIV/0!		2	0	3419135	170	77.8	26.92
75	0	0		0	2	37	0	36	129	58	0	0	530	0	2014.06.23	2015.12.05	0		0			2020.01.25	2042	2020.01.25	2042	0			0		0		0		0		1	55	85	7284.5	0	#DIV/0!		1	0	3424395	168	85.7	30.36
111	0	0		0	5	26	7	73	144	74	0	0	609	0	2017.11.07	2019.07.09	0		0			2019.07.09	609	2019.07.09	609	0			0		0		0		0		0	72	68	4324.8	37.44	115.513	98.19	3	0	3435562	151.1	63.6	27.86
141	0	0		0	31	37	0	73	132	68	1	0	1270	0	2016.01.12	2019.07.05	0		0			2018.08.10	941	2018.08.10	941	0			1	2018.08.12	1	2018.08.12	1	2016.04.18	0		0	73	67	2881	290.88	9.90443	8.42	3	0	3439652	141.5	43	21.48
130	30	15		0	5	37	7	36	139	74	0	0	3147	0	2011.07.02	2020.02.12	0		0			2020.02.12	3147	2020.02.12	3147	0			0		0		0		0		1	57	83	5768.5	56.16	102.715	102.72	1	0	3442704	166	69.5	25.11
149	0	0		0	8	37	13	91	137	91	0	0	2	0	2014.10.20	2014.10.22	0		0			2014.10.22	2	2014.10.22	2	0			0		0		0		0		0	81	59	2861.5	66.24	43.199	36.72	4	1	3449257	146	48.5	22.75
208	30	15		43	11	47	7	55	107	71	1	0	1152	0	2016.12.10	2020.02.05	0		0			2019.12.25	1110	2019.12.25	1110	0			0		0		0		0		0	66	74	3004.4	108.72	27.6343	23.49	2	0	3457566	142	40.6	20.13
122	30	0		0	8	11	0	73	192	64	0	0	2440	0	2013.04.08	2019.12.13	0		1	GI bleeding	2013.04.24	2013.04.24	16	2019.12.19	2446	0			0		0		0		0		0	78	62	4774	60.48	78.9352	67.09	3	1	3460294	165	77	28.28
107	0	0		0	8	26	0	73	143	53	0	0	1654	0	2014.08.11	2019.02.20	0		0			2019.12.09	1946	2019.12.09	1946	0			1	2019.12.09	1	2019.12.09	0		0		1	79	61	4410.3	83.52	52.8053	52.81	3	1	3461756	168.2	72.3	25.56
113	0	0		0	11	47	0	55	110	50	0	0	1308	0	2016.07.01	2020.01.30	0		0			2019.12.05	1252	2019.12.05	1252	0			0		0		0		0		1	69	71	4217.4	91.44	46.122	46.12	2	0	3468542	161.3	59.4	22.83
94	0	0		0	11	47	0	36	118	48	0	0	1963	0	2011.07.08	2016.11.21	0		0			2020.02.05	3134	2020.02.05	3134	0			0		0		0		0		1	57	83	6042.4	88.56	68.2294	68.23	1	0	3471034	180.3	72.8	22.39
103	30	0		0	5	0	13	55	213	93	0	0	1941	0	2011.02.10	2016.06.04	0		0			2016.06.04	1941	2016.06.04	1941	0			1	2016.06.04	1	2016.06.04	0		0		1	63	77	5159	46.8	110.235	110.24	2	0	3483909	169	67	23.46
91	0	0		0	11	0	7	73	202	87	1	0	1248	0	2014.06.16	2017.11.15	0		0			2017.11.15	1248	2017.11.15	1248	1	AMI	2017.11.15	0		1	2017.11.15	0		0		1	73	67	4053.5	95.76	42.3298	42.33	3	0	3486139	163	60.5	22.77
155	30	0		0	5	47	0	73	103	68	0	0	1931	0	2013.03.07	2018.06.20	0		1	intracranial bleeding	2018.01.18	2018.01.18	1778	2019.06.06	2282	0			0		0		1	2014.01.10	0		0	73	67	3685	48.24	76.3889	64.93	3	0	3502576	152	55	23.81
91	0	0		0	8	47	0	36	104	58	0	0	853	0	2017.10.17	2020.02.17	0		0			2018.10.15	363	2018.10.15	363	0			0		0		0		0		1	52	88	6846.4	75.6	90.5608	90.56	1	0	3514755	165	77.8	28.58
104	0	0		0	5	26	0	73	145	58	0	0	3294	0	2011.01.14	2020.01.21	0		0			2020.01.23	3296	2020.01.23	3296	0			0		0		0		0		1	73	67	4093.7	53.28	76.8337	76.83	3	0	3518683	153.5	61.1	25.93
125	0	0		0	5	47	0	73	100	63	0	0	165	0	2012.10.01	2013.03.15	0		0			2013.03.15	165	2013.03.15	165	0			1	2013.03.15	1	2013.03.15	0		0		1	75	65	3445	41.76	82.4952	82.5	3	1	3523872	155	53	22.06
121	0	0		0	11	37	0	73	123	63	0	0	1956	0	2014.11.17	2020.03.26	0		0			2020.01.27	1897	2020.01.27	1897	0			0		0		0		0		1	73	67	4797.2	90	53.3022	53.3	3	0	3540431	164.3	71.6	26.52
111	30	0		0	8	37	0	36	126	56	0	0	1480	0	2016.02.01	2020.02.20	0		0			2020.02.20	1480	2020.02.20	1480	0			0		0		0		0		1	59	81	6909.3	61.92	111.584	111.58	1	0	3542934	170	85.3	29.52
88	0	0		0	5	47	0	36	112	66	0	0	2873	0	2012.03.23	2020.02.03	0		0			2019.11.14	2792	2019.11.14	2792	0			0		0		0		1	2012.04.27	0	59	81	5370.3	46.08	116.543	99.06	1	0	3543289	153.5	66.3	28.14
150	30	15		0	8	11	13	73	165	92	0	41329	824	0	2016.08.26	2018.11.28	0		0			2019.04.01	948	2019.04.01	948	0			0		0		0		0		1	72	68	4080	62.64	65.1341	65.13	3	0	3579431	160	60	23.44
100	30	0		0	8	37	7	18	132	70	0	0	3055	0	2011.09.12	2020.01.23	0		0			2020.01.23	3055	2020.01.23	3055	0			0		0		0		0		1	48	92	7056.4	68.4	103.164	103.16	0	0	3580653	165.3	76.7	28.07
72	0	0		0	2	11	23	36	191	124	0	0	1071	0	2013.03.25	2016.02.29	0		0			2020.01.14	2486	2020.01.14	2486	0			0		0		0		0		1	57	83	5851.5	0	#DIV/0!		1	0	3583346	170	70.5	24.39
132	0	0		0	5	47	7	73	118	80	0	42394	790	0	2010.11.12	2013.01.10	0		0			2018.07.27	2814	2018.07.27	2814	0			1	2018.07.27	1	2018.07.27	0		1	2012.12.14	0	75	65	3698.5	46.8	79.0278	67.17	3	1	3596537	148.5	56.9	25.8
104	0	0		0	5	26	0	73	140	68	0	0	378	0	2017.08.22	2018.09.04	0		0			2020.02.01	893	2020.02.01	893	0			0		0		0		0		1	73	67	3370.1	55.44	60.7882	60.79	3	0	3601040	152.2	50.3	21.71
130	0	0		0	31	37	7	55	126	72	0	0	2173	0	2014.02.03	2020.01.16	0		0			2020.01.16	2173	2020.01.16	2173	0			0		0		0		1	2015.02.27	1	66	74	4684.2	385.92	12.1377	12.14	2	0	3605127	160	63.3	24.7
135	0	0		0	8	47	7	73	112	87	0	43592	1333	0	2013.01.18	2016.09.12	0		0			2019.08.17	2402	2019.08.17	2402	0			0		0		0		0		1	72	68	4256.8	68.4	62.2339	62.23	3	0	3606197	166	62.6	22.72
151	30	0		0	11	37	0	73	131	55	0	0	447	0	2013.12.17	2015.03.09	0		0			2015.03.09	447	2015.03.09	447	0			0		0		0		0		1	74	66	3983.1	99.36	40.0876	40.09	3	0	3609165	158.6	60.35	23.99
111	0	15		0	5	11	7	73	182	76	0	0	2886	0	2012.01.04	2019.11.29	0		0			2019.11.29	2886	2019.11.29	2886	0			0		0		0		0		1	73	67	3551	56.88	62.4297	62.43	3	0	3612848	145.7	53	24.97
125	0	0		0	8	37	7	73	126	87	0	0	360	0	2018.02.23	2019.02.18	0		0			2019.02.22	364	2019.02.22	364	0			0		0		0		0		1	71	69	4402.2	59.76	73.6647	73.66	3	0	3621842	158.6	63.8	25.36
121	30	0		0	8	47	0	36	100	61	0	0	283	0	2016.12.11	2017.09.20	0		0			2020.02.03	1149	2020.02.03	1149	0			0		0		0		0		1	52	88	5808	68.4	84.9123	84.91	1	0	3623769	174	66	21.8
107	30	15		21	5	0	0	36	215	65	0	#REF!	2651	0	2012.01.21	2019.04.25	0		0			2019.04.25	2651	2019.04.25	2651	0			0		0		0		0		1	57	83	7428.5	37.44	198.411	198.41	1	0	3625589	167.2	89.5	32.01
114	0	0		0	5	47	7	55	116	71	0	42458	234	0	2012.04.23	2012.12.13	0		0			2020.02.03	2842	2020.02.03	2842	0			0		0		0		0		0	69	71	3834	35.28	108.673	92.37	2	0	3641961	151.2	54	23.62
240	30	15		64	11	47	0	73	119	65	1	0	1163	0	2015.04.19	2018.06.25	0		0			2020.02.10	1758	2020.02.10	1758	0			0		0		0		0		0	78	62	3323.2	109.44	30.3655	25.81	3	1	3642944	140.9	53.6	27
96	0	0		0	8	26	7	55	140	88	0	0	2508	0	2013.03.04	2020.01.15	0		0			2020.01.25	2518	2020.01.25	2518	0			0		0						1	68	72	3852	69.84	55.1546	55.15	2	0	3649921	161	53.5	20.64
206	30	15		43	8	37	0	73	133	69	1	0	3286	0	2010.12.28	2019.12.27	0		0			2019.12.12	3271	2019.12.12	3271	0			0		0		0		0		1	73	67	3510.8	60.48	58.0489	58.05	3	0	3655290	152.5	52.4	22.53
56	30	0		0	8	0	0	18	1222	63	0	0	368	0	2010.02.19	2011.02.22	0		0			2020.01.16	3618	2020.01.16	3618	0			0		0		0		0		1	44	96	6801.6	58.32	116.626	116.63	0	0	3657696	175.4	70.85	23.03
52	0	0		0	8	37	7	0	136	87	0	0	686	0	2018.05.08	2020.03.24	0		0			2020.01.28	630	2020.01.28	630	0			0		0		0		0		1	38	102	5457	61.2	89.1667	89.17	0	0	3661750	156.4	53.5	21.87
140	0	0		0	31	47	7	55	108	86	0	#REF!	45	0	2013.04.05	2013.05.20	0		1	GI bleeding	2013.05.10	2013.05.10	35	2013.05.20	45	0			1	2013.05.20	1	2013.05.20					0	68	72	2937.6	373.68	7.86127	6.68	2	0	3672655	150	40.8	18.13
137	30	15		0	8	11	0	73	168	62	0	0	3112	0	2010.10.24	2019.05.02	0		0			2019.05.02	3112	2019.05.02	3112	0			0		0		0		0		0	75	65	2600	74.88	34.7222	29.51	3	1	3674242		40	17.8
78	0	0		0	31	11	0	36	163	61	0	0	2	0	2017.09.12	2017.09.14	0		0			2019.12.26	835	2019.12.26	835	0			0		0		0		0		1	56	84	5712	761.04	7.50552	7.51	1	0	3679386	168	68	24.09
104	0	0		0	5	37	7	55	132	82	0	0	3202	0	2011.02.14	2019.11.21	0		0			2019.11.21	3202	2019.11.21	3202	0			0		0		0		0		1	69	71	4473	48.96	91.3603	91.36	2	0	3679506	169	63	22.06
122	0	0		0	5	26	0	91	144	51	0	0	1945	0	2014.11.21	2020.03.19	0		0			2020.01.23	1889	2020.01.23	1889	0			0		0		0		0		1	89	51	3218.1	48.96	65.7292	65.73	4	1	3689282	160.7	63.1	24.43
152	0	15		0	31	26	7	73	155	74	0	0	70	1	2013.11.19	2014.01.28	0		0			2014.01.28	70	2014.01.28	70	1	HF death	2014.02.25	0		1	2014.02.25	0		0		1	76	64	4000	558	7.16846	7.17	3	1	3695577	170	62.5	21.63
134	30	0		0	31	11	7	55	172	86	0	#REF!	615	0	2011.12.14	2013.08.20	0		0			2013.08.20	615	2013.08.20	615	1	HF death	2013.08.20	0		1	2013.08.20	1	2013.02.26	1	2013.02.26	0	61	79	3744.6	351.36	10.6574	9.06	2	0	3701160	153.3	47.4	20.17
122	0	0		0	5	37	7	73	128	82	0	0	2022	0	2014.08.08	2020.02.20	0		0			2019.12.12	1952	2019.12.12	1952	0			0		0		0		0		1	77	63	4605.3	56.88	80.9652	80.97	3	1	3709230	170.6	73.1	25.12
118	30	0		0	5	47	0	36	108	60	0	0	3276	0	2011.04.14	2020.04.02	0		0			2020.01.16	3199	2020.01.16	3199	0			0		0		0		0		1	58	82	5731.8	49.68	115.374	115.37	1	0	3715842	179	69.9	21.82
153	30	0		0	8	47	13	55	112	94	0	0	309	0	2017.07.07	2018.05.12	0		0			2020.01.14	921	2020.01.14	921	0			0		0		0		0		1	66	74	4602.8	63.36	72.6452	72.65	2	0	3716689	161.2	62.2	23.94
113	0	0		0	11	47	0	55	106	68	0	0	2479	0	2013.05.13	2020.02.25	0		0			2020.02.25	2479	2020.02.25	2479	0			0		0		0		0		1	64	76	5251.6	91.44	57.4322	57.43	2	0	3720633	170	69.1	23.91
101	0	0		0	2	37	7	55	126	73	0	0	103	0	2015.09.04	2015.12.16	0		0			2020.01.16	1595	2020.01.16	1595	0			0		0		0		0		1	68	72	5601.6	0	#DIV/0!		2	0	3724781	170	77.8	26.92
129	30	15		0	5	11	13	55	175	93	0	0	1802	0	2014.12.22	2019.11.28	0		0			2019.11.28	1802	2019.11.28	1802	0			0		0		0		0		1	62	78	4953	54	91.7222	91.72	2	0	3726488	161.5	63.5	24.35
183	30	0		0	8	47	7	91	114	76	0	0	115	0	2010.11.01	2011.02.24	0		0			2011.02.24	115	2011.02.24	115	0			1	2011.02.24	1	2011.02.24	0		0		0	88	52	2163.2	70.56	30.6576	26.06	4	1	3731648	145	41.6	19.79
206	30	15		0	5	58	7	91	90	83	0	0	1875	0	2013.10.17	2018.12.05	0		0			2019.01.11	1912	2019.01.11	1912	0			0		0		0		0		1	80	60	3564	38.16	93.3962	93.4	4	1	3735068	160.1	59.4	23.17
223	30	15		64	8	47	23	36	102	137	0	43063	1522	0	2016.01.17	2020.03.18	0		0			2019.11.20	1403	2019.11.20	1403	0			0		0		0		0		1	56	84	6300	59.76	105.422	105.42	1	0	3736465	163	75	28.23
118	0	0		0	8	37	0	73	128	68	0	0	2489	0	2010.12.13	2017.10.06	0		0			2020.02.06	3342	2020.02.06	3342	0			0		0		0		0		1	74	66	4488	68.4	65.614	65.61	3	0	3737105	165	68	24.98
138	0	15		0	8	47	13	55	101	96	1	41951	1351	0	2012.11.30	2016.08.12	0		0			2016.08.12	1351	2016.08.12	1351	0			1	2016.08.12	1	2016.08.12	0		0		1	61	79	6320	66.96	94.3847	94.38	2	0	3744826	180.8	80	24.47
104	0	0		0	5	37	7	55	128	88	0	0	647	0	2010.02.05	2011.11.14	0		0			2020.01.16	3632	2020.01.16	3632	0			0		0		0		0		1	60	80	4592	51.12	89.8279	89.83	2	0	3745443	166.8	57.4	20.63
165	30	0		0	2	47	13	73	109	108	0	0	9	0	2013.02.14	2013.02.23	0		0			2013.02.23	9	2013.02.23	9	0			0		0		0		0		0	73	67	3551	0	#DIV/0!		3	0	3749012	154	53	22.35
118	0	0		0	8	37	0	73	132	62	0	0	1633	0	2011.12.19	2016.06.08	0		0			2020.01.09	2943	2020.01.09	2943	0			0		0		0		0		1	77	63	3924.9	74.88	52.4159	52.42	3	1	3749070	158.7	62.3	24.74
115	30	0		0	5	37	7	36	120	78	0	0	1361	0	2015.10.13	2019.07.05	0		0			2020.01.17	1557	2020.01.17	1557	0			0		0		0		0		1	59	81	5135.4	54.72	93.8487	93.85	1	0	3750331	164.3	63.4	23.49
115	0	0		0	23	37	0	55	122	65	1	0	2939	0	2010.01.25	2018.02.11	0		0			2018.02.11	2939	2018.02.11	2939	0			0		1	2018.02.11	0		0		1	66	74	5254	146.16	35.9469	35.95	2	0	3751880	167	71	25.46
160	30	15		0	5	37	0	73	138	66	0	0	617	0	2011.03.09	2012.11.15	0		0			2013.01.02	665	2013.01.02	665	0			1	2013.01.02	1	2013.01.02	0		0		0	73	67	3504.1	36.72	95.4276	81.11	3	0	3753367	153.4	52.3	22.23
169	30	0		0	8	58	0	73	96	65	0	0	2078	0	2013.07.08	2019.03.17	0		0			2019.04.18	2110	2019.04.18	2110	0			0		0		0		0		0	78	62	2901.6	80.64	35.9821	30.58	3	1	3760677	151	46.8	20.53
170	30	15		0	8	26	0	91	150	61	0	0	1528	0	2015.01.28	2019.04.05	0		0			2019.04.25	1548	2019.04.25	1548	0			0		0		0		0		1	86	54	2700	65.52	41.2088	41.21	4	1	3761867	150	50	22.22
123	0	0		0	14	47	7	55	118	80	0	0	1537	0	2012.12.17	2017.03.03	0		0			2020.03.17	2647	2020.03.17	2647	0			0		0		0		0		1	61	79	5885.5	141.84	41.4939	41.49	2	0	3766228	176	74.5	24.05
71	0	0		0	5	11	0	55	175	63	0	#REF!	3309	0	2010.09.13	2019.10.05	0		0			2019.10.03	3307	2019.10.03	3307	0			0		0		0		1	2011.08.09	0	62	78	6084	33.12	183.696	156.14	2	0	3766817	150	78	34.67
188	30	15		0	5	47	0	91	109	60	0	0	240	0	2017.08.14	2018.04.11	0		0			2020.01.22	891	2020.01.22	891	0			0		0		0		0		1	82	58	3520.6	53.28	66.0773	66.08	4	1	3767175	166	60.7	22.03
133	0	15		0	8	37	0	73	122	66	0	0	3458	0	2010.01.15	2019.07.05	0		0			2020.02.27	3695	2020.02.27	3695	0			0		0		0		0		0	77	63	3402	62.64	54.3103	46.16	3	1	3770052	146.5	54	25.16
107	0	0		0	5	47	0	55	115	60	0	0	2354	0	2013.09.09	2020.02.19	0		0			2019.11.27	2270	2019.11.27	2270	0			0		0		0		0		0	62	78	3759.6	49.68	75.6763	64.32	2	0	3776551	154	48.2	20.32
104	0	0		0	5	37	7	55	129	83	0	0	361	0	2013.01.11	2014.01.07	0		0			2013.12.31	354	2013.12.31	354	0			0		1	2013.12.31	0		0		1	63	77	5528.6	49.68	111.284	111.28	2	0	3784213	169.2	71.8	25.08
112	0	0		0	31	26	0	55	140	68	0	0	3598	0	2010.02.12	2019.12.20	0		1	GI bleeding	2017.04.03	2017.04.03	2607	2020.01.20	3629	0			0		0		0		0		1	63	77	4935.7	870.48	5.67009	5.67	2	0	3784404	171.1	64.1	21.9
167	30	15		0	5	26	0	91	145	67	0	0	2968	0	2012.01.23	2020.03.09	0		0			2019.09.09	2786	2019.09.09	2786	0			0		0		1	2012.12.10	1	2012.12.10	0	80	60	2664	52.56	50.6849	43.08	4	1	3787155	148	44.4	20.27
161	0	15		21	23	11	0	91	169	63	0	0	25	0	2017.01.13	2017.02.07	0		0			2020.03.05	1147	2020.03.05	1147	0			0		0		0		0		0	80	60	3330	238.32	13.9728	11.88	4	1	3789441	150	55.5	24.67
97	0	0		0	5	37	0	55	124	68	0	0	3694	0	2010.01.15	2020.02.26	0		0			2020.02.26	3694	2020.02.26	3694	0			0		0		0		0		1	63	77	5351.5	47.52	112.616	112.62	2	0	3793932	162	69.5	26.48
196	30	15		64	8	11	13	55	162	106	0	0	3711	0	2010.01.04	2020.03.03	0		0			2019.12.24	3641	2019.12.24	3641	0			0		0		1	2016.02.19	0		1	60	80	4936	70.56	69.9546	69.95	2	0	3799910	169	61.7	21.6
213	30	15		21	23	26	7	91	146	78	0	42512	22	0	2010.01.14	2010.02.05	0		0			2010.02.16	33	2010.02.16	33	0			0		0		0		0		1	84	56	3248	146.16	22.2222	22.22	4	1	3803217		58	22.7
100	0	0		0	8	37	0	55	128	63	0	0	10	0	2010.02.01	2010.02.11	0		0			2010.02.11	10	2010.02.11	10	0			0		0		0		0		1	60	80	6840	58.32	117.284	117.28	2	0	3805040	164.5	85.5	31.6
128	0	0		0	5	37	13	73	128	91	0	0	2	0	2010.02.08	2010.02.10	0		0			2019.12.07	3589	2019.12.07	3589	0			0		0		0		0		0	78	62	3580.5	43.92	81.5232	69.29	3	1	3805053	142	57.75	28.64
84	0	0		0	11	11	7	55	168	71	0	0	177	0	2010.03.01	2010.08.25	0		0			2011.06.01	457	2011.06.01	457	0			1	2011.06.01	1	2011.06.01	0		0		1	66	74	4240.2	88.56	47.8794	47.88	2	0	3808283	143.3	57.3	27.9
131	30	15		0	5	26	0	55	143	62	0	0	2670	0	2010.02.09	2017.06.02	0		0			2017.06.23	2691	2017.06.23	2691	0			1	2017.06.23	1	2017.06.23	0		0		1	60	80	5240	50.4	103.968	103.97	2	0	3810611	162.5	65.5	24.8
152	30	15		0	2	37	13	55	122	98	0	41010	18	0	2010.02.14	2010.03.04	0		0			2019.03.29	3330	2019.03.29	3330	0			0		0		0		0		0	66	74	4218	27.36	154.167	131.04	2	0	3811416	156	57	23.42
101	0	0		0	5	47	13	36	108	108	0	0	2137	0	2010.12.20	2016.10.26	0		0			2020.02.02	3331	2020.02.02	3331	0			1	2020.02.02	1	2020.02.02	0		1	2016.03.22	1	56	84	5443.2	41.76	130.345	130.34	1	0	3811830	161.6	64.8	24.81
122	0	0		0	5	37	7	73	120	87	0	0	540	0	2010.02.22	2011.08.16	0		0			2020.02.28	3658	2020.02.28	3658	0			0		0		0		0		0	75	65	3588	55.44	64.7186	55.01	3	1	3811966	151	55.2	24.21
130	30	15		0	5	37	7	36	138	79	0	0	1123	0	2010.03.07	2013.04.03	0		0			2019.03.25	3305	2019.03.25	3305	0			0		0		0		0		1	58	82	5055.3	45.36	111.448	111.45	1	0	3817863	165.3	61.65	22.56
91	0	0		0	8	47	0	36	119	63	1	0	3090	0	2011.07.11	2019.12.26	0		0			2020.02.27	3153	2020.02.27	3153	0			0		0						1	52	88	9328	70.56	132.2	132.2	1	0	3818215	175	106	34.61
75	0	15		0	11	0	13	36	244	100	0	0	41	0	2010.03.13	2010.04.23	0		1	intracranial bleeding	2010.04.02	2010.04.02	20	2010.05.20	68	0			1	2010.05.20	1	2010.05.21	0		0		1	53	87	7047	105.84	66.5816	66.58	1	0	3820164	171	81	27.7
107	0	0		0	5	11	0	91	165	62	0	0	2	0	2010.03.18	2010.03.20	0		0			2017.11.29	2813	2017.11.29	2813	0			0		0		0		0		1	81	59	2961.8	51.84	57.1335	57.13	4	1	3821176	155.9	50.2	20.65
103	0	15		0	5	47	0	36	107	69	0	0	3681	0	2010.03.24	2020.04.21	0		0			2019.11.05	3513	2019.11.05	3513	0			0		0		0		0		1	58	82	4296.8	44.64	96.2545	96.25	1	0	3823006	158.2	52.4	20.94
141	30	0		0	5	26	7	73	142	80	0	0	2338	0	2013.01.31	2019.06.27	0		0			2019.06.27	2338	2019.06.27	2338	0			0		0		0		0		0	74	66	3326.4	56.88	58.481	49.71	3	0	3826236	147.4	50.4	23.2
140	30	15		0	5	47	7	36	103	83	0	0	1739	0	2012.12.08	2017.09.12	0		0			2020.02.28	2638	2020.02.28	2638	0			0		0		0		0		1	51	89	5740.5	41.04	139.876	139.88	1	0	3851269	161.7	64.5	24.67
74	0	0		0	8	11	0	55	161	56	0	0	799	0	2010.08.13	2012.10.20	0		0			2020.02.13	3471	2020.02.13	3471	0			0		0		0		0		1	62	78	4953	63.36	78.1723	78.17	2	0	3859999	166.1	63.5	23.02
80	0	0		0	8	47	7	18	100	70	0	#REF!	3275	0	2011.01.28	2020.01.16	0		0			2020.01.23	3282	2020.01.23	3282	0			0		0		0		0		1	44	96	9734.4	59.76	162.892	162.89	0	0	3866872	177.4	101.4	32.22
146	30	15		21	2	47	13	18	117	102	0	#REF!	2586	0	2013.01.13	2020.02.12	0		0			2020.01.08	2551	2020.01.08	2551	0			0		0		0		0		0	44	96	6912	24.48	282.353	240	0	0	3867088	161	72	27.78
141	30	15		0	5	11	7	73	165	72	0	0	3163	0	2010.08.19	2019.04.17	0		0			2019.04.17	3163	2019.04.17	3163	0			0		0		0		0		1	71	69	4485	39.6	113.258	113.26	3	0	3870978	153	65	27.77
118	0	0		0	8	37	0	73	130	55	0	0	3359	0	2010.10.29	2020.01.09	0		0			2020.01.16	3366	2020.01.16	3366	0			0		0		1	2011.09.26	0		1	77	63	4239.9	75.6	56.0833	56.08	3	1	3871210	156.9	67.3	27.34
128	30	15		0	8	26	13	36	156	108	1	0	914	0	2010.08.21	2013.02.20	0		0			2013.02.20	914	2013.02.20	914	1	VF	2013.02.20	0		1	2013.02.20	0		0		1	55	85	5185	59.04	87.8218	87.82	1	0	3871401	163	61	22.96
223	30	15		43	5	26	13	91	149	95	1	#REF!	1329	0	2010.08.21	2014.04.11	0		0			2014.07.07	1416	2014.07.07	1416	1	HF death	2014.07.07	0		1	2014.07.07	0		0		0	85	55	2090	56.88	36.744	31.23	4	1	3871456	141	38	19.11
137	0	15		0	5	37	7	73	137	78	0	0	11	0	2010.08.24	2010.09.04	0		0			2010.09.04	11	2010.09.04	11	0			0		0		0		0		0	79	61	3538	47.52	74.4529	63.28	3	1	3871977	148	58	26.48
118	0	0		0	8	37	0	73	128	60	0	0	2625	0	2010.09.24	2017.12.01	0		0			2020.01.20	3405	2020.01.20	3405	0			0		0		0		0		1	78	62	4482.6	74.16	60.445	60.44	3	1	3874990	157	72.3	29.33
118	30	0		0	5	47	0	36	102	68	0	0	275	0	2010.09.02	2011.06.04	0		0			2020.01.09	3416	2020.01.09	3416	0			0		0		0		0		1	55	85	5882	54.72	107.493	107.49	1	0	3875520	168	69.2	24.52
127	30	0		0	5	37	0	55	137	49	0	0	3268	0	2010.09.09	2019.08.21	0		0			2019.08.29	3276	2019.08.29	3276	0			0		0		1	2018.12.11	0		1	60	80	5488	54.72	100.292	100.29	2	0	3877683	170	68.6	23.74
159	30	15		0	8	26	7	73	156	79	0	0	904	0	2010.09.13	2013.03.05	0		0			2014.02.08	1244	2014.02.08	1244	0			1	2014.02.08	1	2014.02.08	0		0		1	76	64	3744	82.8	45.2174	45.22	3	1	3878404	156.4	58.5	23.92
171	0	15		0	5	47	13	91	108	102	0	0	967	0	2010.09.15	2013.05.09	0		0			2013.05.09	967	2013.05.09	967	0			0		0		1	2011.04.22	0		1	81	59	4153.6	46.8	88.7521	88.75	4	1	3879652	161.4	70.4	27.02
156	0	0		0	2	63	0	91	0	0	0	0	220	0	2014.11.14	2015.06.22	0		0			2015.06.22	220	2015.06.22	220	0					〇		0		0		1	81	59	0	0	#DIV/0!		4	1	3880308
126	30	0		0	8	26	7	55	158	82	0	43279	2730	0	2010.09.22	2018.03.14	0		0			2020.02.12	3430	2020.02.12	3430	0			0		0		0		0		1	66	74	4166.2	76.32	54.5886	54.59	2	0	3880942	156	56.3	23.13
130	0	0		0	31	37	7	55	138	73	0	0	1432	0	2014.01.10	2017.12.12	0		0			2020.02.26	2238	2020.02.26	2238	0			0		0		0		0		1	62	78	5109	848.88	6.01852	6.02	2	0	3881967	170.5	65.5	22.53
137	30	0		0	5	11	0	91	178	66	0	0	25	0	2010.09.25	2010.10.20	0		0			2020.02.13	3428	2020.02.13	3428	0			0		0		0		0		0	82	58	3016	41.76	72.2222	61.39	4	1	3882144	152	52	22.51
97	0	0		0	5	37	0	55	131	56	0	0	2988	0	2011.01.28	2019.04.04	0		0			2019.04.04	2988	2019.04.04	2988	0			0		0		0		0		1	62	78	5616	56.88	98.7342	98.73	2	0	3882704	162	72	27.43
120	0	0		0	23	11	13	73	190	104	1	0	1473	0	2016.02.02	2020.02.14	0		0			2019.05.23	1206	2019.05.23	1206	0			0		1	2019.05.23	0		0		0	74	66	3075.6	198.72	15.4771	13.16	3	0	3883143	146	46.6	21.86
106	0	0		0	5	58	7	36	94	80	0	0	292	0	2011.01.31	2011.11.19	0		0			2019.12.12	3237	2019.12.12	3237	0			0		0		0		0		0	50	90	5913	46.08	128.32	109.07	1	0	3884126	151.5	65.7	28.62
104	0	0		0	5	26	0	73	147	68	0	0	2769	0	2010.10.25	2018.05.25	0		0			2020.02.12	3397	2020.02.12	3397	0			0		0		0		0		1	79	61	3684.4	54.72	67.3319	67.33	3	1	3884281	166.8	60.4	21.71
70	0	0		0	5	47	0	18	119	55	0	0	3127	0	2010.10.08	2019.05.01	0		0			2019.05.02	3128	2019.05.02	3128	0			0		0		0		0		1	46	94	6890.2	46.08	149.527	149.53	0	0	3885277	167.1	73.3	26.25
104	0	0		0	5	26	0	73	144	54	0	0	38	0	2010.10.18	2010.11.25	0		0			2020.02.20	3412	2020.02.20	3412	0			0		0		0		0		1	73	67	3711.8	54.72	67.8326	67.83	3	0	3885691	155.2	55.4	23
74	0	0		0	5	26	7	36	153	72	0	0	3246	0	2011.02.04	2019.12.25	0		0			2019.12.25	3246	2019.12.25	3246	0			0		0		0		0		1	52	88	6036.8	56.88	106.132	106.13	1	0	3886771	166	68.6	24.89
168	0	15		0	31	26	23	73	154	112	0	0	1094	0	2013.11.10	2016.11.08	0		0			2016.11.08	1094	2016.11.08	1094	0			1	2016.11.08	1	2016.11.08	0		0		0	77	63	2595.6	380.16	6.82765	5.8	3	1	3887356	147	41.2	19.07
136	0	0		0	8	37	0	91	126	55	0	40521	299	0	2010.11.12	2011.09.07	0		0			2020.03.05	3401	2020.03.05	3401	0			0		0		0		0		0	84	56	3141.6	60.48	51.9444	44.15	4	1	3888876	147.5	56.1	25.79
137	30	0		0	8	26	0	73	142	50	0	41821	1783	0	2010.10.21	2015.09.08	0		0			2020.01.14	3372	2020.01.14	3372	0			0		0		0		0		1	73	67	4596.2	66.24	69.3871	69.39	3	0	3889147	165	68.6	25.2
118	0	0		0	8	37	0	73	127	60	0	0	1795	0	2010.12.20	2015.11.19	0		0			2020.03.31	3389	2020.03.31	3389	0			0		0		0		0		1	72	68	4243.2	76.32	55.5975	55.6	3	0	3899166	169	62.4	21.85
186	30	0		0	23	47	13	73	117	93	0	0	2386	0	2010.11.25	2017.06.07	0		0			2017.06.08	2387	2017.06.08	2387	1	HF death	2017.06.08	0		1	2017.06.08	0		1	2014.03.03	1	73	67	4556	177.84	25.6185	25.62	3	0	3899250	157.5	68	27.41
159	30	15		0	5	47	7	55	117	76	0	0	3048	0	2010.12.12	2019.04.17	0		0			2019.04.17	3048	2019.04.17	3048	0			0		0		1	2011.06.10	0		1	61	79	5127.1	47.52	107.894	107.89	2	0	3904200	156.2	64.9	26.6
104	0	0		0	5	37	7	55	122	75	0	0	2341	0	2013.06.17	2019.11.14	0		0			2019.11.14	2341	2019.11.14	2341	0			0		0		0		0		0	69	71	3514.5	38.16	92.0991	78.28	2	0	3907304	150	49.5	22
68	30	15		0	5	11	7	0	169	72	0	#REF!	841	0	2010.12.25	2013.04.14	0		0			2019.03.26	3013	2019.03.26	3013	0			0		0		0		0		1	38	102	8425.2	43.2	195.028	195.03	0	0	3907854	170.8	82.6	28.31
124	0	0		0	11	58	0	55	94	64	0	0	3303	0	2011.01.21	2020.02.06	0		0			2019.12.05	3240	2019.12.05	3240	0			0		0		0		1	2019.10.01	1	67	73	4234	88.56	47.8094	47.81	2	0	3910951	156.3	58	23.74
191	30	15		0	8	47	0	91	119	60	0	0	1680	0	2011.01.07	2015.08.14	0		0			2015.08.14	1680	2015.08.14	1680	0			1	2015.08.14	1	2015.08.14	0		0		0	83	57	2508	59.76	41.9679	35.67	4	1	3911329	148	44	20.09
143	0	0		0	5	47	0	91	104	63	0	0	1042	0	2016.07.26	2019.06.03	0		0			2020.01.06	1259	2020.01.06	1259	0			0		0		0		0		0	82	58	3804.8	46.8	81.2991	69.1	4	1	3912881	157.7	65.6	26.38
160	30	15		0	5	37	0	73	130	60	0	0	2924	0	2011.01.14	2019.01.16	0		0			2019.02.13	2952	2019.02.13	2952	0			1	2019.02.13	1	2019.02.13	0		0		1	76	64	3923.2	48.96	80.1307	80.13	3	1	3913110	155.6	61.3	25.32
108	0	15		0	5	26	7	55	144	72	0	0	3258	0	2011.01.18	2019.12.20	0		0			2019.12.20	3258	2019.12.20	3258	0			0		0		0		0		1	67	73	4394.6	54	81.3815	81.38	2	0	3913835	162	60.2	22.94
74	30	15		0	5	11	13	0	164	102	0	#REF!	3243	0	2011.01.23	2019.12.10	0		0			2019.12.10	3243	2019.12.10	3243	0			0		0		1	2011.07.29	0		1	36	104	9807.2	47.52	206.38	206.38	0	0	3915202	176.3	94.3	30.34
137	0	0		0	2	37	7	91	127	73	0	40912	486	0	2017.07.18	2018.11.16	0		1	pulmonary hemorrhage	2018.11.08	2018.11.08	478	2019.01.31	562	0			1	2019.01.31	1	2019.01.31	0		0		1	83	57	3186.3	0	#DIV/0!		4	1	3916308	165.8	55.9	20.33
123	30	15		0	5	37	0	36	137	69	0	#REF!	13	0	2011.01.29	2011.02.11	0		0			2019.03.18	2970	2019.03.18	2970	0			0		0		0		0		1	50	90	6498	39.6	164.091	164.09	1	0	3917187	167	72.2	25.89
101	0	0		0	5	47	13	36	100	108	0	0	258	0	2011.02.07	2011.10.23	0		0			2020.02.22	3302	2020.02.22	3302	0			0		0		0		0		1	58	82	5977.8	56.16	106.442	106.44	1	0	3917624	175.5	72.9	23.67
122	0	15		0	5	47	0	55	118	55	0	0	1129	0	2011.02.01	2014.03.06	0		0			2019.04.22	3002	2019.04.22	3002	0			0		0		0		0		1	68	72	4060.8	40.32	100.714	100.71	2	0	3918089	161	56.4	21.76
93	0	15		0	5	11	7	55	172	73	0	0	203	0	2011.02.01	2011.08.23	0		0			2019.02.06	2927	2019.02.06	2927	0			0		0		0		0		1	60	80	5112	46.8	109.231	109.23	2	0	3918092	175	63.9	20.8
91	0	0		0	8	47	0	36	116	68	1	0	383	0	2011.02.21	2012.03.10	0		0			2017.05.31	2291	2017.05.31	2291	1	AMI	2017.05.31	0		1	2017.05.31	0		0		1	56	84	5552.4	74.16	74.8706	74.87	1	0	3918791	163.6	66.1	24.7
111	0	0		0	31	37	7	36	122	76	1	0	827	0	2017.12.12	2020.03.18	0		1	GI bleeding	2019.10.17	2019.10.17	674	2019.11.13	701	0			0		0		0		0		1	50	90	4815	541.44	8.89295	8.89	1	0	3918911	170.6	53.5	18.38
81	0	0		0	8	37	0	36	120	57	0	0	2400	0	2013.08.02	2020.02.27	0		0			2020.01.23	2365	2020.01.23	2365	0			0		0		0		0		1	58	82	4116.4	65.52	62.8266	62.83	1	0	3922897	160.4	50.2	19.51
122	30	15		0	8	26	7	36	147	80	0	0	3249	0	2011.02.21	2020.01.14	0		0			2020.01.14	3249	2020.01.14	3249	0			0		0		0		0		1	59	81	6723	68.4	98.2895	98.29	1	0	3923582	168	83	29.41
218	30	15		21	8	58	13	73	93	97	0	0	2186	0	2011.03.12	2017.03.06	0		0			2020.01.14	3230	2020.01.14	3230	0			0		0		0		0		1	70	70	4431	69.84	63.445	63.45	3	0	3929531	160.4	63.3	24.6
292	30	15	43	64	23	26	0	91	152	51	0	0	427	0	2013.05.09	2014.07.10	0		0			2018.01.10	1707	2018.01.10	1707	0			1	2018.01.10	1	2018.01.10	0		0		1	88	52	3640	193.68	18.7939	18.79	4	1	3929544	168	70	24.8
94	0	0		0	11	47	0	36	115	55	0	0	1306	0	2012.07.20	2016.02.16	0		0			2017.01.01	1626	2017.01.01	1626	0			1	2017.01.01	1	2017.01.01	0		0		1	58	82	4198.4	113.76	36.9058	36.91	1	0	3931875	153.2	51.2	21.81
128	0	0		0	11	37	7	73	126	78	0	0	23	0	2012.05.28	2012.06.20	0		0			2012.10.15	140	2012.10.15	140	1	HF death	2012.10.15	0		1	2012.10.15	0		0		1	79	61	3965	87.12	45.5119	45.51	3	1	3932528	155.5	65	26.88
258	30	15		64	31	63	0	55	60	56	0	0	955	0	2014.07.07	2017.02.16	0		0			2017.02.16	955	2017.02.16	955	0			1	2017.02.16	1	2017.02.16	0		0		1	65	75	4297.5	319.68	13.4431	13.44	2	0	3933718	165.2	57.3	21
104	0	0		0	5	26	0	73	152	67	1	0	246	0	2011.04.15	2011.12.17	0		0			2020.02.03	3216	2020.02.03	3216	0			0		0		0		0		1	75	65	3380	54.72	61.769	61.77	3	1	3934966	156	52	21.37
141	0	0		0	8	47	13	73	118	93	0	0	1575	0	2011.05.09	2015.08.31	0		0			2015.08.31	1575	2015.08.31	1575	0			1	2015.08.31	1	2015.08.31	0		0		1	73	67	4388.5	66.96	65.5391	65.54	3	0	3935965	161.1	65.5	25.24
149	30	15		0	5	37	7	55	127	84	0	0	763	0	2011.04.07	2013.05.09	0		0			2019.03.05	2889	2019.03.05	2889	0			0		0		1	2012.09.14	0		1	64	76	4332	45.36	95.5026	95.5	2	0	3936870		57	21.7
156	30	15		0	2	47	7	55	109	80	1	0	373	0	2011.04.13	2012.04.20	0		0			2012.03.13	335	2012.03.13	335	0			1	2012.03.13	1	2012.03.13	0		0		0	60	80	2792	17.28	161.574	137.34	2	0	3938920		34.9	19.2
100	0	0		0	8	37	0	55	136	65	0	0	608	0	2012.12.07	2014.08.07	0		0			2020.01.08	2588	2020.01.08	2588	0			0		0		0		0		1	66	74	5601.8	83.52	67.0714	67.07	2	0	3939178	161	75.7	29.2
115	0	0		0	5	37	0	73	124	64	0	0	8	0	2011.05.02	2011.05.10	0		0			2019.02.10	2841	2019.02.10	2841	0			1	2019.02.10	1	2019.02.10	0		0		1	74	66	4547.4	38.16	119.167	119.17	3	0	3939932	168	68.9	24.41
76	30	15		0	5	26	0	0	158	56	0	0	2931	0	2011.04.20	2019.04.29	0		0			2019.04.29	2931	2019.04.29	2931	0			0		0		0		1	2011.04.24	1	39	101	6645.8	46.08	144.223	144.22	0	0	3940552	170	65.8	22.77
191	30	15		21	5	47	0	73	104	69	0	0	1604	0	2011.04.24	2015.09.14	0		1	GI bleeding	2015.09.14	2015.09.14	1604	2015.09.14	1604	0			1	2015.09.14	1	2015.09.14	0		0		1	76	64	4025.6	35.28	114.104	114.1	3	1	3941496	153.2	62.9	26.8
117	0	0		0	8	47	7	55	117	81	0	0	2338	0	2013.04.15	2019.09.09	0		0			2019.09.09	2338	2019.09.09	2338	0			0		0		0		0		1	64	76	5624	63.36	88.7626	88.76	2	0	3942233	172.2	74	24.96
166	30	0		0	8	37	0	91	134	53	0	0	29	0	2011.04.28	2011.05.27	0		0			2018.05.19	2578	2018.05.19	2578	1	HF death	2018.05.19	0		1	2018.05.19	0		0		1	83	57	3448.5	59.76	57.7058	57.71	4	1	3942343	154.1	60.5	25.48
97	0	0		0	5	37	0	55	134	64	0	0	1982	0	2011.05.23	2016.10.25	0		0			2020.02.22	3197	2020.02.22	3197	0			0		0		0		0		0	67	73	4489.5	49.68	90.3684	76.81	2	0	3943724	152.4	61.5	26.48
203	30	15		43	14	58	7	36	97	84	0	42886	2135	0	2011.05.05	2017.03.09	0		0			2018.10.04	2709	2018.10.04	2709	0			1	2018.10.04	1	2018.10.04	0		0		1	56	84	5208	136.8	38.0702	38.07	1	0	3944419	164	62	23.05
163	30	15		0	8	37	0	73	134	48	0	43755	2510	0	2012.08.05	2019.06.20	0		0			2019.06.25	2515	2019.06.25	2515	0			0		0		0		0		1	72	68	4012	57.6	69.6528	69.65	3	0	3944846	171.5	59	20.06
120	0	0		0	8	26	13	73	151	109	1	0	2768	0	2011.05.23	2018.12.20	0		0			2020.03.19	3223	2020.03.19	3223	0			0		0		0		0		0	77	63	3698.1	76.32	48.4552	41.19	3	1	3944972	139.3	58.7	30.25
125	0	0		0	8	37	7	73	127	81	0	0	231	0	2018.04.17	2018.12.04	0		0			2018.04.18	1	2018.04.18	1	0			0		0		0		0		1	71	69	4816.2	59.76	80.5924	80.59	3	0	3947212	174.5	69.8	22.92
268	30	15		64	8	47	13	91	113	104	0		24	0	2011.05.17	2011.06.10	0		0			2011.07.06	50	2011.07.06	50	1	VT	2011.07.06	0		1	2011.07.06	0		0		0	83	57	3249	69.12	47.0052	39.95	4	1	3947856		57	26.2
253	30	15		64	8	63	0	73	73	44	0	0	2119	0	2011.05.18	2017.03.06	0		1	intracranial bleeding	2011.05.30	2011.05.30	12	2019.12.16	3134	0			0		0		0		0		0	79	61	3050	83.52	36.5182	31.04	3	1	3948004		50	22.2
140	0	0		0	23	26	0	91	146	50	0	0	1084	0	2011.06.10	2014.05.29	0		0			2015.07.01	1482	2015.07.01	1482	0			1	2015.07.01	1	2015.07.01	0		1	2012.09.03	1	82	58	3033.4	215.28	14.0905	14.09	4	1	3949430	157	52.3	21.22
119	30	0		0	5	11	0	73	164	57	0	0	267	0	2011.07.11	2012.04.03	0		0			2020.02.22	3148	2020.02.22	3148	0			0		0		0		0		0	77	63	2337.3	41.76	55.9698	47.57	3	1	3950160	137.1	37.1	19.74
156	0	0		0	11	47	7	91	106	72	0	0	8	0	2011.06.20	2011.06.28	0		0			2014.06.25	1101	2014.06.25	1101	0			1	2014.06.25	1	2014.06.25	0		0		1	88	52	2964	92.88	31.9121	31.91	4	1	3951949	160.5	57	22.13
93	0	0		0	5	26	7	55	151	89	0	43794	2556	0	2011.06.06	2018.06.05	0		0			2020.01.20	3150	2020.01.20	3150	0			0		0		0		0		0	69	71	3777.2	41.76	90.4502	76.88	2	0	3952317	146.8	53.2	24.69
259	30	15		64	14	63	0	73	49	48	0	0	2825	0	2011.06.02	2019.02.25	0		1	GI bleeding	2011.06.14	2011.06.14	12	2020.02.10	3175	0			0		0		0		1	2012.02.17	1	70	70	3500	123.84	28.2623	28.26	3	0	3952430	153	50	21.36
141	30	15		0	5	11	7	73	193	82	0	0	2554	0	2012.04.27	2019.04.25	0		0			2019.04.25	2554	2019.04.25	2554	0			0		0		0		0		0	77	63	3546.9	36.72	96.5931	82.1	3	1	3953073	146	56.3	26.41
117	0	0		0	8	47	7	55	112	85	1	40841	3166	0	2011.06.07	2020.02.06	0		0			2020.02.06	3166	2020.02.06	3166	0			0		0		0		0		0	66	74	3596.4	66.24	54.2935	46.15	2	0	3954043	149	48.6	21.89
88	0	0		0	5	47	0	36	104	67	0	0	3119	0	2011.06.13	2019.12.27	0		0			2019.12.27	3119	2019.12.27	3119	0			0		0		0		0		1	56	84	5964	51.84	115.046	115.05	1	0	3954360	162	71	27.05
95	0	0		0	5	47	7	36	104	80	0	0	3130	0	2011.07.04	2020.01.28	0		0			2019.12.24	3095	2019.12.24	3095	0			0		0		1	2013.04.12	0		1	54	86	6794	46.08	147.439	147.44	1	0	3954700	164.3	79	29.27
84	0	0		0	5	11	13	55	180	98	0	0	2894	0	2011.08.01	2019.07.04	0		0			2020.03.25	3159	2020.03.25	3159	0			0		0		0		0		0	66	74	3818.4	43.92	86.9399	73.9	2	0	3956368	141.9	51.6	25.63
144	30	15		0	8	11	7	73	166	88	0	0	3109	0	2011.06.20	2019.12.24	0		1	GI bleeding	2018.05.01	2018.05.01	2507	2019.12.24	3109	0			0		0		0		0		1	74	66	4019.4	61.92	64.9128	64.91	3	0	3957396	157.5	60.9	24.55
100	0	0		0	8	37	0	55	136	60	0	0	17	0	2011.07.11	2011.07.28	0		0			2020.02.22	3148	2020.02.22	3148	0			0		0		0		0		1	60	80	5680	62.64	90.6769	90.68	2	0	3959624	168	71	25.16
97	0	0		0	31	11	0	55	174	67	0	0	2984	0	2011.08.01	2019.10.02	0		0			2019.10.17	2999	2019.10.17	2999	0			0		0		0		0		1	67	73	5329	604.08	8.82168	8.82	2	0	3962747	170	73	25.26
86	0	0		0	8	47	13	18	108	93	1	0	2621	0	2012.11.12	2020.01.16	0		0			2019.11.28	2572	2019.11.28	2572	0			0		0		1	2012.12.03	0		1	47	93	8174.7	68.4	119.513	119.51	0	0	3963597	180.1	87.9	27.1
195	30	15		0	5	47	7	91	119	87	0	0	212	0	2011.07.11	2012.02.08	0		0			2020.02.22	3148	2020.02.22	3148	0			0		0		0		0		0	84	56	3063.2	41.76	73.3525	62.35	4	1	3964512	146	54.7	25.66
78	0	0		0	5	37	0	36	128	58	1	0	548	0	2011.07.25	2013.01.23	0		0			2015.02.01	1287	2015.02.01	1287	1	HF death	2015.02.01	0		1	2015.02.01	0		0		1	59	81	4657.5	51.12	91.1092	91.11	1	0	3965294	167	57.5	20.62
133	0	0		0	5	37	0	91	120	60	0	42037	276	0	2011.09.15	2012.06.17	0		0			2020.02.13	3073	2020.02.13	3073	0			0		0		0		0		0	81	59	1929.3	44.64	43.2191	36.74	4	1	3965841	145.2	32.7	15.51
77	0	0		0	5	47	7	18	116	80	0	0	3104	0	2011.07.29	2020.01.27	0		0			2019.11.14	3030	2019.11.14	3030	0			0		0		0		0		1	45	95	7847	55.44	141.54	141.54	0	0	3967894	170.3	82.6	28.48
96	0	0		0	8	26	7	55	140	75	0	0	302	0	2011.12.02	2012.09.29	0		0			2020.01.13	2964	2020.01.13	2964	0			0		0		0		0		1	63	77	5459.3	58.32	93.6094	93.61	2	0	3970292	173.5	70.9	23.55
84	0	0		0	11	37	0	36	130	62	1	0	3096	0	2011.08.22	2020.02.12	0		1	nasal bleeding	2012.02.06	2012.02.06	168	2020.02.12	3096	0			0		0		0		0		1	52	88	6204	110.16	56.3181	56.32	1	0	3971851	167.4	70.5	25.16
133	0	0		0	5	37	0	91	129	59	0	0	1211	0	2016.10.30	2020.02.23	0		0			2020.02.23	1211	2020.02.23	1211	0			0		0		0		0		1	80	60	3612	56.16	64.3162	64.32	4	1	3972481	163	60.2	22.66
120	30	15		0	2	37	0	36	131	69	0	0	2819	0	2011.08.06	2019.04.25	0		0			2019.04.25	2819	2019.04.25	2819	0			0		0		0		0		1	57	83	5644	0	#DIV/0!		1	0	3972892	175	68	22.2
89	0	0		0	8	26	0	55	148	53	0	0	3062	0	2011.10.17	2020.03.05	0		0			2020.01.16	3013	2020.01.16	3013	0			0		0		1	2019.11.28	1	2019.11.28	1	66	74	5372.4	64.08	83.839	83.84	2	0	3974159	164.5	72.6	26.83
209	30	15		64	8	37	0	55	135	46	0	0	2839	0	2011.08.24	2019.06.02	0		1	nasal bleeding	2017.07.20	2017.07.20	2157	2019.06.02	2839	0			1	2019.06.02	1	2019.06.02	1	2012.06.11	1	2012.06.11	1	69	71	3976	62.64	63.4738	63.47	2	0	3979154	159	56	22.15
122	0	0		0	5	37	7	73	125	82	0	0	17	0	2011.09.16	2011.10.03	0		0			2016.04.01	1659	2016.04.01	1659	0			1	2016.04.01	1	2016.04.01	0		0		1	78	62	3217.8	43.2	74.4861	74.49	3	1	3979633	162	51.9	19.78
128	0	0		0	8	58	7	55	94	78	1		1936	0	2011.09.26	2017.01.13	0		0			2019.02.12	2696	2019.02.12	2696	1	VT	2019.02.12	0		1	2019.02.12	0		0		1	66	74	4025.6	61.92	65.0129	65.01	2	0	3980790	164	54.4	20.23
104	0	0		0	5	37	7	55	126	78	0	40969	3059	0	2011.09.30	2020.02.14	0		0			2020.01.17	3031	2020.01.17	3031	0			0		0		0		0		0	62	78	4212	41.76	100.862	85.73	2	0	3981647	150.6	54	23.81
110	0	0		0	8	47	0	55	110	61	0	0	3060	0	2011.10.03	2020.02.18	0		0			2020.01.15	3026	2020.01.15	3026	0			0		0		0		0		1	68	72	4003.2	63.36	63.1818	63.18	2	0	3982552	160.5	55.6	21.58
100	0	0		0	8	37	0	55	121	62	0	0	392	0	2011.09.26	2012.10.22	0		0			2020.01.21	3039	2020.01.21	3039	0			0		0		0		0		1	65	75	4350	77.04	56.4642	56.46	2	0	3985193	163	58	21.83
176	30	15		21	8	47	0	55	105	68	0	0	50	0	2011.09.19	2011.11.08	0		0			2019.04.25	2775	2019.04.25	2775	0			0		0		0		0		1	63	77	5082	60.48	84.0278	84.03	2	0	3986590	167	66	23.67
110	0	0		0	8	47	0	55	110	66	0	0	1526	0	2012.01.16	2016.03.21	0		0			2020.02.08	2945	2020.02.08	2945	0			0		0		1	2013.08.26	1	2013.08.26	1	66	74	5231.8	67.68	77.302	77.3	2	0	3987544	164.6	70.7	26.1
147	30	15		0	8	58	0	36	93	67	0	0	3058	0	2011.09.22	2020.02.05	0		0			2019.12.25	3016	2019.12.25	3016	0			0		0		1	2012.04.27	0		1	51	89	6666.1	57.6	115.731	115.73	1	0	3987641	169.7	74.9	26.01
115	0	0		0	5	37	0	73	138	54	0	0	3055	0	2011.10.17	2020.02.27	0		0			2020.02.27	3055	2020.02.27	3055	0			0		0		0		0		0	70	70	3094	48.24	64.1376	54.52	3	0	3988446	140.5	44.2	22.39
81	0	0		0	8	37	0	36	124	68	0	41618	1232	0	2011.10.17	2015.03.02	0		0			2015.01.21	1192	2015.01.21	1192	0			0		0		0		0		1	54	86	6527.4	58.32	111.924	111.92	1	0	3990007	168.5	75.9	26.73
63	0	0		0	8	37	0	18	121	62	0	0	3011	0	2011.11.25	2020.02.22	0		1	intracranial bleeding	2018.07.01	2018.07.01	2410	2018.01.01	2229	0			1	2018.01.01	1	2018.01.01	0		0		1	47	93	8742	57.6	151.771	151.77	0	0	3990528	170.1	94	32.49
128	0	0		0	8	47	0	73	100	67	0	42036	306	0	2011.10.31	2012.09.01	0		0			2020.03.04	3047	2020.03.04	3047	0			0		0		0		0		1	72	68	4222.8	61.92	68.1977	68.2	3	0	3991310	168.6	62.1	21.85
99	0	0		0	2	11	13	73	161	90	1	0	3061	0	2011.10.19	2020.03.06	0		0			2020.01.10	3005	2020.01.10	3005	0			0		0		0		0		1	70	70	5124	0	#DIV/0!		3	0	3991404	177	73.2	23.36
125	0	0		0	8	37	7	73	120	88	0	0	3	0	2011.10.17	2011.10.20	0		0			2016.04.11	1638	2016.04.11	1638	0			1	2016.04.11	1	2016.04.11	0		0		1	79	61	3531.9	66.96	52.7464	52.75	3	1	3991488	163.1	57.9	21.77
107	0	0		0	8	26	0	73	150	68	0	0	2925	0	2012.02.10	2020.02.13	0		0			2020.02.13	2925	2020.02.13	2925	0			0		0		0		0		1	74	66	3709.2	84.96	43.6582	43.66	3	0	3992746	158	56.2	22.51
96	0	15		0	8	11	7	55	184	70	0	40878	2740	0	2011.10.16	2019.04.17	0		0			2019.04.17	2740	2019.04.17	2740	0			0		0		0		0		1	65	75	5625	62.64	89.7989	89.8	2	0	3993622	170	75	25.95
95	0	0		0	5	47	7	36	116	80	0	0	3026	0	2011.11.14	2020.02.26	0		0			2020.02.26	3026	2020.02.26	3026	0			0		0		0		0		1	59	81	4309.2	52.56	81.9863	81.99	1	0	3994320	153	53.2	22.73
185	30	15		0	5	37	7	91	135	85	0	0	190	0	2011.10.21	2012.04.28	0		0			2012.04.28	190	2012.04.28	190	0			0		0		0		0		0	81	59	4236.2	42.48	99.7222	84.76	4	1	3995112	150	71.8	31.91
128	0	0		0	8	58	7	55	96	70	0	0	610	0	2012.02.03	2013.10.05	0		0			2020.01.30	2918	2020.01.30	2918	0			0		0		0		0		1	68	72	4233.6	74.16	57.0874	57.09	2	0	3995303	153.5	58.8	24.96
136	0	0		0	8	37	0	91	138	68	0	0	3027	0	2011.12.02	2020.03.16	0		1	GI bleeding	2019.11.25	2019.11.25	2915	2020.01.27	2978	0			0		0		0		1	2019.12.03	1	82	58	3770	66.96	56.3023	56.3	4	1	4000679	165	65	23.88
129	0	15		0	5	11	7	91	195	72	0	0	2714	0	2011.11.11	2019.04.17	0		0			2019.04.17	2714	2019.04.17	2714	0			0		0		0		0		1	84	56	3696	56.88	64.9789	64.98	4	1	4001157	157	66	26.78
88	0	0		0	8	37	7	36	128	80	0	41344	1363	0	2011.12.16	2015.09.09	0		0			2020.01.15	2952	2020.01.15	2952	0			0		0		0		0		1	58	82	5092.2	77.04	66.0981	66.1	1	0	4002172	162.1	62.1	23.63
113	0	0		0	11	47	0	55	100	61	0	0	2878	0	2012.03.19	2020.02.04	0		0			2020.02.25	2899	2020.02.25	2899	0			0		0		0		0		1	62	78	5202.6	87.84	59.2281	59.23	2	0	4003003	163.2	66.7	25.04
114	0	0		0	5	47	7	55	110	74	0	0	1295	0	2013.11.01	2017.05.19	0		0			2017.05.19	1295	2017.05.19	1295	1	HF death	2017.05.19	0		1	2017.05.19	0		0		1	60	80	4680	55.44	84.4156	84.42	2	0	4003171	158	58.5	23.43
162	30	15		0	8	11	7	91	171	75	0	0	1533	0	2011.11.21	2016.02.01	0		0			2016.02.29	1561	2016.02.29	1561	0			1	2016.02.29	1	2016.02.29	0		0		0	102	38	1596	61.92	25.7752	21.91	4	1	4003773	128	42	25.63
131	0	0		0	11	47	0	73	102	64	0	0	1533	0	2014.12.15	2019.02.25	0		0			2019.02.25	1533	2019.02.25	1533	0			0		0		0		0		1	72	68	4596.8	92.16	49.8785	49.88	3	0	4004031	159	67.6	26.74
259	30	15		64	5	47	7	91	115	75	0	0	391	0	2011.11.23	2012.12.18	0		0			2012.12.18	391	2012.12.18	391	0			1	2012.12.18	1	2012.12.18	0		0		1	85	55	3190	48.96	65.1552	65.16	4	1	4004280		58	25.7
122	0	0		0	2	47	0	73	114	60	0	0	2646	0	2012.10.22	2020.01.20	0		1	GI bleeding	2015.01.03	2015.01.03	803	2019.11.22	2587	0			0		0		0		0		1	71	69	4395.3	0	#DIV/0!		3	0	4004507	167.5	63.7	22.7
121	0	0		0	11	37	0	73	139	60	0	0	1464	0	2011.12.02	2015.12.05	0		0			2015.12.05	1464	2015.12.05	1464	0			1	2015.12.05	1	2015.12.05	0		0		1	79	61	3904	93.6	41.7094	41.71	3	1	4004604	158.5	64	25.48
168	30	15		0	8	11	13	91	162	92	1	0	2293	0	2011.12.06	2018.03.17	0		0			2018.03.17	2293	2018.03.17	2293	1	HF death	2018.03.17	0		1	2018.03.17	0		0		1	88	52	3421.6	81.36	42.0551	42.06	4	1	4007973	155.8	65.8	27.11
152	30	0		0	5	37	7	73	137	72	0	0	214	0	2011.12.06	2012.07.07	0		0			2020.01.09	2956	2020.01.09	2956	0			0		0		0		0		1	71	69	4243.5	46.08	92.0898	92.09	3	0	4008105	162.3	61.5	23.35
96	0	0		0	23	11	7	55	163	86	1	0	2918	0	2012.02.17	2020.02.13	0		0			2020.02.13	2918	2020.02.13	2918	0			0		0		0		0		1	66	74	4395.6	150.48	29.2105	29.21	2	0	4011888	168.5	59.4	20.92
125	0	15		0	8	47	0	55	115	40	0	44186	1644	0	2011.12.26	2016.06.26	0		0			2019.12.28	2924	2019.12.28	2924	0			0		0		0		0		1	68	72	5040	62.64	80.4598	80.46	2	0	4013019	160	70	27.34
150	0	15		0	11	26	7	91	147	74	0	0	11	0	2012.01.16	2012.01.27	0		0			2016.01.01	1446	2016.01.01	1446	0			1	2016.01.01	1	2016.01.01	0		0		1	84	56	2256.8	100.8	22.3889	22.39	4	1	4017714		40.3	17.8
89	0	0		0	8	26	0	55	150	63	0	0	663	0	2012.02.03	2013.11.27	0		0			2013.11.27	663	2013.11.27	663	1	AMI	2013.11.27	0		1	2013.11.27	1	2012.09.03	0		1	64	76	4446	63.36	70.1705	70.17	2	0	4018056	168	58.5	20.73
41	0	0		0	5	11	7	18	166	77	0	#REF!	2	0	2012.02.10	2012.02.12	0		0			2020.02.07	2919	2020.02.07	2919	0			0		0		0		0		1	46	94	8760.8	56.88	154.023	154.02	0	0	4018852	184.4	93.2	27.41
129	0	15		0	8	26	7	73	148	70	0	0	827	0	2015.01.01	2017.04.07	0		0			2019.05.10	1590	2019.05.10	1590	0			0		0		0		0		1	72	68	5202	61.92	84.0116	84.01	3	0	4019770	165	76.5	28.1
167	0	0		0	11	58	7	91	94	70	0	0	606	0	2012.01.30	2013.09.27	0		0			2019.11.07	2838	2019.11.07	2838	0			0		0		0		0		1	81	59	2761.2	99.36	27.7899	27.79	4	1	4019783	154.5	46.8	19.61
132	0	0		0	5	47	7	73	110	87	0	0	13	0	2012.02.03	2012.02.16	0		0			2019.12.25	2882	2019.12.25	2882	0			0		0		0		0		1	75	65	4225	55.44	76.2085	76.21	3	1	4020633	165	65	23.88
166	30	15		21	8	37	0	55	134	40	0	0	424	0	2012.02.02	2013.04.01	0		0			2018.12.13	2506	2018.12.13	2506	0			0		0		0		0		1	62	78	5226	81.36	64.233	64.23	2	0	4022440	159	67	26.5
181	30	15		21	5	37	0	73	129	61	0	0	2582	0	2012.02.02	2019.02.27	0		0			2020.01.20	2909	2020.01.20	2909	0			0		0		0		0		1	75	65	4127.5	51.84	79.62	79.62	3	1	4022657	162	63.5	24.2
88	0	0		0	8	37	7	36	138	73	0	0	2405	0	2013.07.08	2020.02.07	0		0			2019.11.15	2321	2019.11.15	2321	0			0		0		0		0		1	57	83	6415.9	75.6	84.8664	84.87	1	0	4023096	166.2	77.3	27.98
163	30	15		0	8	37	0	73	135	60	0	0	2630	0	2012.02.11	2019.04.25	0		0			2019.04.25	2630	2019.04.25	2630	0			0		0		0		0		1	74	66	4752	61.92	76.7442	76.74	3	0	4024710	165	72	26.45
107	0	0		0	5	47	0	55	118	65	0	0	1017	0	2012.03.05	2014.12.17	0		0			2019.12.24	2850	2019.12.24	2850	0			0		0		0		1	2012.12.03	0	67	73	4526	42.48	106.544	90.56	2	0	4025832	150	62	27.56
91	0	0		0	8	47	0	36	106	54	0	0	2923	0	2012.02.27	2020.02.28	0		0			2020.02.28	2923	2020.02.28	2923	0			0		0		0		0		1	50	90	6957	68.4	101.711	101.71	1	0	4027283	173.5	77.3	25.68
131	0	0		0	11	47	0	73	118	56	1	0	2878	0	2012.03.19	2020.02.04	0		0			2018.08.23	2348	2018.08.23	2348	0			1	2018.08.23	1	2018.08.23	0		0		0	78	62	3118.6	109.44	28.496	24.22	3	1	4027937	154	50.3	21.21
128	30	15		0	8	26	13	36	146	100	0	0	2730	0	2012.02.24	2019.08.16	0		0			2019.10.01	2776	2019.10.01	2776	0			0		0		0		0		1	58	82	6560	72	91.1111	91.11	1	0	4028321	174	80	26.42
67	0	0		0	5	26	0	36	140	66	0	0	2921	0	2012.02.27	2020.02.26	0		0			2019.10.15	2787	2019.10.15	2787	0			0		0		0		0		1	54	86	6329.6	50.4	125.587	125.59	1	0	4028499	172.5	73.6	24.73
121	30	15		0	8	37	13	18	130	101	0	0	2956	0	2012.02.26	2020.03.31	0		0			2020.01.16	2881	2020.01.16	2881	0			0		0		0		0		1	41	99	8949.6	64.8	138.111	138.11	0	0	4028619	170	90.4	31.28
138	0	0		0	11	47	7	73	118	80	0	40913	23	0	2013.11.25	2013.12.18	0		0			2014.04.03	129	2014.04.03	129	0			0		0		0		0		0	71	69	4112.4	88.56	46.4363	39.47	3	0	4029029	147.8	59.6	27.28
125	0	0		0	8	26	0	91	140	60	0	0	232	0	2012.03.09	2012.10.27	0		0			2020.02.06	2890	2020.02.06	2890	0			0		0		0		0		1	80	60	3660	60.48	60.5159	60.52	4	1	4029980	161	61	23.53
107	0	0		0	5	47	0	55	100	64	1	41672	2875	0	2012.03.23	2020.02.05	0		0			2020.02.18	2888	2020.02.18	2888	0			0		0		0		0		1	66	74	4565.8	54.72	83.4393	83.44	2	0	4030050	163.5	61.7	23.08
121	0	0		0	8	58	0	55	96	48	0	0	1061	0	2012.03.26	2015.02.20	0		0			2020.02.20	2887	2020.02.20	2887	0			0		0		0		0		0	60	80	3640	57.6	63.1944	53.72	2	0	4031169	148	45.5	20.77
149	30	15		0	5	26	0	73	144	46	0	0	2607	0	2012.03.09	2019.04.29	0		0			2019.04.29	2607	2019.04.29	2607	0			0		0		0		0		0	74	66	3326.4	39.6	84	71.4	3	0	4032184	155	50.4	20.98
108	0	15		0	5	26	7	55	140	76	0	0	1246	0	2013.09.25	2017.02.22	0		0			2020.01.20	2308	2020.01.20	2308	0			0		0		0		1	2014.07.11	1	65	75	5250	52.56	99.8858	99.89	2	0	4033154	170.7	70	24.02
139	30	15		21	5	0	13	55	222	103	0	0	2525	0	2012.03.16	2019.02.13	0		1	GI bleeding	2018.07.03	2018.07.03	2300	2019.03.05	2545	0			1	2019.03.05	1	2019.03.05	0		1	2012.12.03	1	60	80	5464	39.6	137.98	137.98	2	0	4034153	159.6	68.3	26.81
138	0	0		0	8	26	13	91	142	100	0	0	2923	0	2012.03.29	2020.03.30	0		0			2016.06.07	1531	2016.06.07	1531	0			1	2016.06.07	1	2016.06.07	0		0		1	80	60	3942	79.2	49.7727	49.77	4	1	4035330	155.1	65.7	27.31
113	0	0		0	11	47	0	55	109	63	0		25	0	2012.04.09	2012.05.04	0		0			2012.05.04	25	2012.05.04	25	1	VF	2012.05.04	0		1	2012.05.04	0		0		1	68	72	2649.6	87.12	30.4132	30.41	2	0	4035631	154.2	36.8	15.48
107	0	0		0	8	37	7	55	134	84	0	0	1	0	2012.04.20	2012.04.21	0		0			2019.12.27	2807	2019.12.27	2807	0			0		0		0		0		1	64	76	5168	64.08	80.6492	80.65	2	0	4035851	164.8	68	25.04
209	30	15		21	8	37	7	91	120	70	0	0	2577	0	2012.03.27	2019.04.17	0		0			2019.04.17	2577	2019.04.17	2577	0			0		0		0		0		1	81	59	3687.5	69.84	52.7993	52.8	4	1	4036834	154.3	62.5	26.25
107	0	0		0	8	26	0	73	145	64	0	0	288	0	2017.09.12	2018.06.27	0		0			2020.01.23	863	2020.01.23	863	0			0		0		0		0		1	71	69	4202.1	64.8	64.8472	64.85	3	0	4037273	162.4	60.9	23.09
153	0	0		0	8	47	7	91	115	71	0	0	264	0	2012.04.23	2013.01.12	0		0			2020.02.06	2845	2020.02.06	2845	0			0		0		0		0		1	83	57	3876	64.08	60.4869	60.49	4	1	4037309	165.5	68	24.83
101	30	0		0	5	11	0	55	181	56	0	0	2779	0	2012.03.28	2019.11.06	0		0			2019.11.06	2779	2019.11.06	2779	0			0		0		0		0		0	60	80	6240	42.48	146.893	124.86	2	0	4037448	150	78	34.67
135	0	0		0	8	47	7	73	108	71	0	0	2835	0	2012.04.19	2020.01.23	0		1	GI bleeding	2019.03.30	2019.03.30	2536	2020.01.10	2822	0			0		0		0		0		1	74	66	4032.6	66.96	60.224	60.22	3	0	4039433	157.8	61.1	24.54
107	0	0		0	8	37	7	55	120	80	0	0	933	0	2012.04.09	2014.10.29	0		1	GI bleeding	2012.11.14	2012.11.14	219	2020.01.07	2829	0			0		0		0		0		1	67	73	6132	63.36	96.7803	96.78	2	0	4039514	167.5	84	29.94
114	0	0		0	8	26	7	73	156	72	0	40947	299	0	2012.07.20	2013.05.15	0		0			2020.02.26	2777	2020.02.26	2777	0			0		0		0		0		1	76	64	3782.4	59.04	64.065	64.07	3	1	4039899	154.5	59.1	24.76
107	0	0		0	5	47	0	55	102	68	0	0	2721	0	2012.06.29	2019.12.11	0		0			2019.12.11	2721	2019.12.11	2721	0			0		0		0		0		1	67	73	3766.8	46.08	81.7448	81.74	2	0	4039938	172.8	51.6	17.28
105	30	0		0	2	11	7	55	162	78	1	0	789	0	2014.04.02	2016.05.30	0		0			2016.05.30	789	2016.05.30	789	0			1	2016.05.30	1	2016.05.30	0		0		1	69	71	3408	0	#DIV/0!		2	0	4040037	158	48	19.23
117	0	0		0	8	47	7	55	118	70	0		2226	0	2012.05.09	2018.06.13	0		0			2018.10.02	2337	2018.10.02	2337	1	VT	2018.10.02	0		1	2018.10.02	0		0		1	68	72	4795.2	69.84	68.6598	68.66	2	0	4040299	161	66.6	25.69
97	0	0		0	31	11	0	55	172	60	0	0	1939	0	2013.02.25	2018.06.18	0		0			2018.06.18	1939	2018.06.18	1939	1	VT	2018.06.18	0		1	2018.06.18	0		0		1	66	74	5957	486	12.2572	12.26	2	0	4041557	161.5	80.5	30.86
118	0	0		0	8	37	0	73	122	68	0	0	351	0	2012.05.11	2013.04.27	0		0			2020.01.27	2817	2020.01.27	2817	0			0		0		0		0		1	72	68	4270.4	77.76	54.9177	54.92	3	0	4042970	158	62.8	25.16
122	0	0		0	5	26	0	91	142	50	0	43777	1375	0	2012.06.15	2016.03.21	0		0			2018.12.01	2360	2018.12.01	2360	0			1	2018.12.01	1	2018.12.01	0		0		0	85	55	2508	43.92	57.1038	48.54	4	1	4044130	144.4	45.6	21.87
99	0	0		0	8	0	36	55	220	160	0	0	93	0	2017.11.17	2018.02.18	0		0			2020.01.24	798	2020.01.24	798	0			0		0		0		0		1	66	74	4329	61.92	69.9128	69.91	2	0	4044392	164	58.5	21.75
138	0	0		0	2	63	0	73	0	0	0	0	2580	0	2012.06.01	2019.06.25	0		0			2019.06.25	2580	2019.06.25	2580	0					0		0		0		1	77	63	0	0	#DIV/0!		3	1	4045249
147	0	0		0	11	63	0	73	0	0	0	0	2806	0	2012.06.01	2020.02.06	0		0			2019.10.16	2693	2019.10.16	2693	0					0		0		0		1	75	65	4127.5	91.44	45.1389	45.14	3	1	4046219	160	63.5	24.8
122	0	0		0	5	26	0	91	140	56	0	0	330	0	2012.05.18	2013.04.13	0		0			2020.02.13	2827	2020.02.13	2827	0			0		0		0		0		1	81	59	3953	50.4	78.4325	78.43	4	1	4048767	168.7	67	23.54
141	30	15		21	5	11	23	36	181	128	0	0	2449	0	2012.05.11	2019.01.24	0		0			2020.02.05	2826	2020.02.05	2826	0			0		0		0		0		1	56	84	6367.2	55.44	114.848	114.85	1	0	4049957	170	75.8	26.23
115	0	15		0	8	37	0	55	130	57	0	0	2762	0	2012.05.14	2019.12.06	0		0			2019.12.06	2762	2019.12.06	2762	0			0		0		0		0		1	65	75	4470	72.72	61.4686	61.47	2	0	4050263	162	59.6	22.71
97	0	0		0	5	37	0	55	124	57	0	0	2738	0	2012.05.28	2019.11.26	0		0			2019.12.09	2751	2019.12.09	2751	0			0		0		0		0		0	68	72	4701.6	40.32	116.607	99.12	2	0	4051770	158	65.3	26.16
131	0	0		0	11	47	0	73	106	65	0	0	2076	0	2013.11.11	2019.07.19	0		0			2019.07.19	2076	2019.07.19	2076	0			0		0		0		0		1	73	67	4743.6	114.48	41.4361	41.44	3	0	4053273	169.5	70.8	24.64
81	0	0		0	8	37	0	36	130	67	0	0	2215	0	2012.07.02	2018.07.26	0		0			2020.03.08	2806	2020.03.08	2806	0			0		0		0		0		1	55	85	6740.5	77.04	87.4935	87.49	1	0	4054913	170.3	79.3	27.34
96	0	0		0	5	11	7	73	192	89	0	0	2790	0	2012.06.11	2020.01.31	0		0			2019.11.06	2704	2019.11.06	2704	0			0		0		0		0		0	72	68	3740	46.8	79.9145	67.93	3	0	4054942	144	55	26.52
157	0	0		0	8	58	0	91	98	69	0	0	1111	0	2012.09.21	2015.10.07	0		0			2020.01.17	2674	2020.01.17	2674	0			0		0		0		0		0	84	56	3057.6	66.96	45.6631	38.81	4	1	4056050	148.5	54.6	24.76
191	30	15		0	11	37	7	91	123	89	0	0	957	0	2012.06.07	2015.01.20	0		0			2018.04.10	2133	2018.04.10	2133	0			1	2018.04.10	1	2018.04.10	0		0		1	86	54	2629.8	109.44	24.0296	24.03	4	1	4057596	153	48.7	20.8
93	0	0		0	5	26	7	55	140	82	0	0	2673	0	2012.08.24	2019.12.19	0		1	GI bleeding	2015.07.08	2015.07.08	1048	2019.12.19	2673	0			0		0		1	2015.11.10	1	2013.07.22	1	66	74	4491.8	46.8	95.9786	95.98	2	0	4057680	150	60.7	26.98
55	0	0		0	11	26	0	18	144	68	0	0	2084	0	2012.06.22	2018.03.07	0		1	GI bleeding	2015.12.19	2015.12.19	1275	2018.03.07	2084	0			1	2019.02.04	1	2019.02.04	0		0		1	40	100	7290	111.6	65.3226	65.32	0	0	4059905	162.1	72.9	27.74
141	30	15		0	8	26	7	55	153	86	0	0	2763	0	2012.06.21	2020.01.14	0		0			2020.01.14	2763	2020.01.14	2763	0			0		0		0		0		1	63	77	4851	75.6	64.1667	64.17	2	0	4061731	166	63	22.86
124	0	0		0	11	58	0	55	90	54	1	42142	1621	0	2012.07.05	2016.12.12	0		0			2020.01.23	2758	2020.01.23	2758	0			0		0		0		0		1	64	76	3465.6	110.16	31.4597	31.46	2	0	4063768	164.8	45.6	16.79
114	0	0		0	8	26	7	73	140	70	0	0	2261	0	2012.09.24	2018.12.03	0		0			2019.06.03	2443	2019.06.03	2443	0			0		0		0		1	2018.11.27	1	72	68	4018.8	65.52	61.337	61.34	3	0	4065517	160.3	59.1	23
104	0	15		0	5	11	0	73	162	69	0	0	2403	0	2012.07.10	2019.02.07	0		0			2020.02.04	2765	2020.02.04	2765	0			0		0		0		0		1	76	64	3328	48.96	67.9739	67.97	3	1	4067418	151	52	22.81
169	0	0		0	31	47	0	91	102	64	0	0	393	0	2012.07.30	2013.08.27	0		0			2018.01.12	1992	2018.01.12	1992	0			1	2018.01.12	1	2018.01.12	0		0		1	88	52	2392	586.08	4.08135	4.08	4	1	4067476	153.2	46	19.6
93	0	15		0	5	11	7	55	171	74	0	0	302	0	2012.07.27	2013.05.25	0		0			2019.03.28	2435	2019.03.28	2435	0			0		0		0		0		1	62	78	6162	50.4	122.262	122.26	2	0	4070696	165	79	29.02
209	30	15		64	11	11	23	55	169	132	0	0	2391	0	2012.07.22	2019.02.07	0		0			2020.02.12	2761	2020.02.12	2761	0			0		0		0		0		1	62	78	5850	94.32	62.0229	62.02	2	0	4070816	162	75	28.58
128	0	0		0	8	47	0	73	112	60	0	0	1939	0	2013.10.25	2019.02.15	0		0			2019.11.07	2204	2019.11.07	2204	0			0		0		0		0		1	71	69	4616.1	72	64.1125	64.11	3	0	4071093	165.5	66.9	24.42
136	0	0		0	8	37	0	91	131	44	1	0	2621	0	2012.09.21	2019.11.25	0		0			2019.11.25	2621	2019.11.25	2621	0			0		0		0		0		0	80	60	3510	57.6	60.9375	51.8	4	1	4071174	141.5	58.5	29.22
158	0	0		0	31	47	7	73	106	70	0	0	2557	0	2012.08.27	2019.08.28	0		0			2019.09.02	2562	2019.09.02	2562	0			0		0		0		0		1	77	63	3679.2	843.12	4.36379	4.36	3	1	4071640	159.1	58.4	23.07
110	0	0		0	11	26	0	73	144	50	0	0	303	0	2013.12.09	2014.10.08	0		0			2020.03.05	2278	2020.03.05	2278	0			0		0		0		0		0	78	62	3100	114.48	27.079	23.02	3	1	4071873	145	50	23.78
107	0	0		0	8	26	0	73	151	54	1	0	2	0	2012.07.25	2012.07.27	0		0			2020.01.14	2729	2020.01.14	2729	0			0		0		0		0		1	78	62	3534	73.44	48.1209	48.12	3	1	4072063	161	57	21.99
156	30	15		0	5	26	7	73	157	86	0	0	2456	0	2012.08.03	2019.04.25	0		0			2019.04.25	2456	2019.04.25	2456	0			0		0		0		0		1	72	68	3638	38.16	95.3354	95.34	3	0	4075099	168	53.5	18.96
171	30	0		0	11	26	13	91	152	100	0	0	295	0	2016.12.05	2017.09.26	0		0			2019.12.09	1099	2019.12.09	1099	0			0		0		0		0		1	85	55	4020.5	87.84	45.7707	45.77	4	1	4076014	163	73.1	27.51
78	0	0		0	5	37	0	36	138	57	0	0	2	0	2012.08.31	2012.09.02	0		0			2020.03.10	2748	2020.03.10	2748	0			0		0		0		0		1	57	83	6316.3	54.72	115.429	115.43	1	0	4077796	164.1	76.1	28.26
70	30	15		0	14	11	0	0	163	66	0	0	1994	0	2012.08.17	2018.02.01	0		0			2020.01.16	2708	2020.01.16	2708	0			0		0		0		0		1	36	104	8320	131.76	63.1451	63.15	0	0	4078915	174	80	26.42
118	0	0		0	8	37	0	73	132	60	0	0	531	0	2012.10.05	2014.03.20	0		0			2020.01.31	2674	2020.01.31	2674	0			0		0		0		0		1	78	62	3906	66.24	58.9674	58.97	3	1	4079930	165	63	23.14
110	30	15		0	5	11	13	36	160	97	0	0	2445	0	2012.08.23	2019.05.04	0		0			2019.05.04	2445	2019.05.04	2445	0			0		0		0		0		1	56	84	6812.4	53.28	127.86	127.86	1	0	4081041	169	81.1	28.4
100	30	15		0	8	11	0	36	163	62	0	0	647	0	2018.05.14	2020.02.20	0		0			2019.05.16	367	2019.05.16	367	0			0		0		0		0		1	58	82	7002.8	59.04	118.611	118.61	1	0	4083010	170	85.4	29.55
128	0	0		0	5	37	13	73	128	97	0	0	243	0	2012.10.29	2013.06.29	0		0			2020.01.07	2626	2020.01.07	2626	0			0		0		0		0		1	74	66	4758.6	54.72	86.9627	86.96	3	0	4085652	158	72.1	28.88
156	0	0		0	11	47	7	91	116	76	1		714	0	2012.12.17	2014.12.01	0		0			2014.12.02	715	2014.12.02	715	1	HF death	2014.12.02	0		1	2014.12.02	0		0		1	81	59	3374.8	107.28	31.4579	31.46	4	1	4086088	156	57.2	23.5
165	30	15		21	5	58	0	36	85	55	0	42636	2676	0	2012.09.16	2020.01.14	0		0			2019.10.01	2571	2019.10.01	2571	0			0		0		0		0		0	52	88	5984	42.48	140.866	119.74	1	0	4087359	158.5	68	27.07
81	0	0		0	8	37	0	36	136	68	0	0	1	0	2012.12.07	2012.12.08	0		0			2020.03.13	2653	2020.03.13	2653	0			0		0		0		0		1	57	83	5917.9	77.76	76.1047	76.1	1	0	4088507	161.5	71.3	27.34
152	30	15		0	8	26	0	73	150	42	0	0	2391	0	2012.09.27	2019.04.15	0		0			2019.04.15	2391	2019.04.15	2391	0			0		0		0		0		1	79	61	3605.1	82.08	43.9218	43.92	3	1	4090304	157	59.1	23.98
104	30	15		0	8	26	7	18	152	71	0	0	2005	0	2015.11.20	2021-05-17	0		1	GI bleeding	2020.03.19	2020.03.19	1581	2019.12.06	1477	0			0		0		0		0		1	47	93	4929	57.6	85.5729	85.57	0	0	4090472	160	53	20.7
148	0	0		0	5	63	7	73	74	79	1		1218	0	2012.10.15	2016.02.15	0		0			2017.02.20	1589	2017.02.20	1589	1	HF death	2017.02.20	0		1	2017.02.20	0		0		1	79	61	2903.6	33.12	87.6691	87.67	3	1	4092027	172	47.6	16.09
91	0	0		0	5	37	13	36	130	92	0	0	2398	0	2013.08.05	2020.02.28	0		0			2020.02.28	2398	2020.02.28	2398	0			0		0		0		0		1	54	86	5848	54.72	106.871	106.87	1	0	4098490	164	68	25.28
103	0	15		0	2	37	13	36	138	102	0	0	14	0	2013.04.03	2013.04.17	0		0			2013.04.17	14	2013.04.17	14	0			0		0		0		0		1	53	87	8517.3	0	#DIV/0!		1	0	4099237	161.4	97.9	37.58
156	0	0		0	2	63	0	91	0	0	0		19	0	2014.02.03	2014.02.22	0		0			2014.02.22	19	2014.02.22	19	〇	HF death				〇		0		0		0	80	60	0	0	#DIV/0!		4	1	4099402
114	0	0		0	5	47	7	55	110	76	0	0	1	0	2012.11.26	2012.11.27	0		0			2020.01.16	2607	2020.01.16	2607	0			0		0		0		0		1	62	78	5179.2	54.72	94.6491	94.65	2	0	4100074	157.3	66.4	26.84
201	30	15		0	5	47	13	91	118	107	0	0	46	0	2012.10.31	2012.12.16	0		1	puncture site bleeding	2012.11.16	2012.11.16	16	2019.01.31	2283	0			0		0		0		0		0	85	55	2755.5	28.8	95.6771	81.33	4	1	4100100	150	50.1	22.27
100	0	0		0	8	37	0	55	136	64	0	43781	701	0	2012.12.14	2014.11.15	0		0			2020.01.14	2587	2020.01.14	2587	0			0		0		1	2013.08.30	0		1	68	72	3816	68.4	55.7895	55.79	2	0	4100142	155	53	22.06
118	30	15		0	5	37	13	18	139	106	0	0	242	0	2012.11.02	2013.07.02	0		0			2019.02.18	2299	2019.02.18	2299	0			0		0		0		0		1	49	91	7261.8	49.68	146.171	146.17	0	0	4100867	170	79.8	27.61
201	30	15		64	11	63	0	18	78	46	0	0	2263	0	2012.11.05	2019.01.16	0		0			2020.02.26	2669	2020.02.26	2669	0			0		0		0		0		0	47	93	7998	92.16	86.7839	73.77	0	0	4101413	178	86	27.14
122	0	15		0	8	37	7	55	134	76	0	0	2627	0	2012.11.13	2020.01.23	0		1	GI bleeding	2012.11.13	2012.11.13	0	2020.01.23	2627	0			0		0		0		0		1	63	77	5536.3	59.04	93.772	93.77	2	0	4103275	170	71.9	24.88
157	30	15		21	5	37	13	36	133	92	0	0	2354	0	2012.11.17	2019.04.29	0		0			2019.04.29	2354	2019.04.29	2354	0			0		0		0		0		1	56	84	5292	47.52	111.364	111.36	1	0	4104643	163	63	23.71
180	30	15		0	8	47	7	73	118	83	0	0	2602	0	2012.11.23	2020.01.08	0		0			2020.01.08	2602	2020.01.08	2602	0			0		0		0		0		1	75	65	3939	61.2	64.3627	64.36	3	1	4106133	165	60.6	22.26
151	30	15		0	8	0	7	91	201	71	0	0	901	0	2012.11.24	2015.05.14	0		1	GI bleeding	2015.01.09	2015.01.09	776	2019.03.19	2306	0			0		0		0		0		1	83	57	3722.1	67.68	54.9956	55	4	1	4106324	165	65.3	23.99
62	0	0		0	8	47	7	0	106	86	0	#REF!	2245	0	2012.12.07	2019.01.30	0		0			2020.02.05	2616	2020.02.05	2616	0			0		0		0		1	2013.09.09	1	39	101	9090	59.76	152.108	152.11	0	0	4107022	169.4	90	31.36
97	0	0		0	5	37	0	55	125	62	0	0	1790	0	2012.12.14	2017.11.08	0		0			2020.02.12	2616	2020.02.12	2616	0			0		0		0		0		1	69	71	4153.5	41.76	99.4612	99.46	2	0	4107873	156.2	58.5	23.98
83	30	15		0	5	26	7	0	140	85	0	#REF!	2328	0	2012.12.09	2019.04.25	0		0			2019.04.25	2328	2019.04.25	2328	0			0		0		0		0		1	34	106	9073.6	50.4	180.032	180.03	0	0	4110226	175	85.6	27.95
148	0	0		0	31	37	7	73	134	86	0	0	2191	0	2013.03.01	2019.03.01	0		0			2018.06.04	1921	2018.06.04	1921	0			1	2019.03.12	1	2019.03.12	0		0		1	75	65	4686.5	390.96	11.9872	11.99	3	1	4113731	157	72.1	29.25
124	0	0		0	2	26	23	73	148	130	1	0	513	0	2013.01.04	2014.06.01	0		0			2013.06.30	177	2013.06.30	177	1	HF death	2013.06.30	1	2013.06.30	1	2013.06.30	0		0		1	73	67	3216	0	#DIV/0!		3	0	4114426	165	48	17.63
83	0	0		0	2	26	0	55	150	55	0	0	657	0	2013.03.08	2014.12.25	0		0			2017.09.20	1657	2017.09.20	1657	0			1	2017.09.20	1	2017.09.20	0		0		1	68	72	4809.6	0	#DIV/0!		2	0	4116026	167.3	66.8	23.87
123	30	15		0	5	11	7	55	168	85	0	0	2291	0	2013.01.05	2019.04.15	0		0			2019.04.15	2291	2019.04.15	2291	0			0		0		0		0		1	61	79	4621.5	54	85.5833	85.58	2	0	4117122	160	58.5	22.85
107	0	0		0	8	37	7	55	122	72	0	42780	2547	0	2013.01.23	2020.01.14	0		0			2020.01.14	2547	2020.01.14	2547	0			0		0		0		0		1	68	72	4824	66.96	72.043	72.04	2	0	4121668	167	67	24.02
143	30	15		0	23	26	13	36	145	98	1	0	1149	0	2013.01.22	2016.03.16	0		0			2018.01.25	1829	2018.01.25	1829	1	HF death	2018.01.25	0		1	2018.01.25					1	59	81	4876.2	158.4	30.7841	30.78	1	0	4121794	168	60.2	21.33
92	0	0		0	8	11	0	73	162	56	0	0	2	0	2013.02.01	2013.02.03	0		0			2019.11.25	2488	2019.11.25	2488	0			1	2019.11.25	1	2019.11.25	0		0		1	76	64	4985.6	59.76	83.427	83.43	3	1	4122117	170	77.9	26.96
271	30	15		64	31	58	0	73	96	55	1		611	0	2013.01.23	2014.09.26	0		1	GI bleeding	2013.01.28	2013.01.28	5	2014.09.26	611	1	HF death	2014.09.26	0		1	2014.09.26	0		0		1	77	63	3194.1	294.48	10.8466	10.85	3	1	4122188	156	50.7	20.83
100	0	0		0	8	37	0	55	121	64	0	0	277	0	2016.12.27	2017.09.30	0		0			2020.01.24	1123	2020.01.24	1123	0			0		0		0		0		1	61	79	6912.5	62.64	110.353	110.35	2	0	4122874	165.5	87.5	31.95
125	30	15		0	5	26	13	36	154	104	0	0	13	0	2013.01.26	2013.02.08	0		0			2013.02.14	19	2013.02.14	19	0			0		0		0		0		1	52	88	7568	51.84	145.988	145.99	1	0	4123051	177	86	27.45
152	30	0		0	23	37	7	55	126	78	0	0	361	0	2013.07.04	2014.06.30	0		0			2020.03.13	2444	2020.03.13	2444	0			0		0		0		0		0	61	79	4771.6	259.92	18.358	15.6	2	0	4125910	150.4	60.4	26.7
114	0	0		0	8	26	7	73	140	81	0	0	2103	0	2013.03.04	2018.12.06	0		0			2018.12.06	2103	2018.12.06	2103	0			0		0		0		0		1	72	68	5008.2	61.92	80.8818	80.88	3	0	4126032	158.3	73.65	29.39
196	30	15		0	2	58	0	91	94	62	0	0	259	0	2013.02.09	2013.10.26	0		0			2016.10.12	1341	2016.10.12	1341	0			1	2016.10.12	1	2016.10.12	0		0		1	86	54	2592	0	#DIV/0!		4	1	4127468	153	48	20.5
88	0	0		0	8	0	7	73	206	72	0	0	2463	0	2013.03.11	2019.12.08	0		0			2019.12.21	2476	2019.12.21	2476	0			0		0		0		0		0	73	67	5115.45	65.52	78.0746	66.36	3	0	4129178	157.2	76.35	30.9
125	0	0		0	8	37	7	73	137	72	0	0	1482	0	2016.01.15	2020.02.05	0		0			2020.02.05	1482	2020.02.05	1482	0			0		0		0		0		1	78	62	3682.8	64.08	57.4719	57.47	3	1	4131218	159.5	59.4	23.35
117	0	0		0	8	47	7	55	115	81	0	0	875	0	2017.09.29	2020.02.21	0		0			2020.02.10	864	2020.02.10	864	0			0		0		0		0		1	62	78	6653.4	74.16	89.7168	89.72	2	0	4132783	178	85.3	26.92
144	30	0		0	8	26	7	73	151	73	0	0	301	0	2013.05.21	2014.03.18	0		0			2020.03.13	2488	2020.03.13	2488	0			0		0		0		0		1	73	67	4221	69.12	61.0677	61.07	3	0	4135777	164	63	23.42
170	30	15		0	23	47	0	55	108	41	0	0	22	0	2013.03.14	2013.04.05	0		0			2020.02.26	2540	2020.02.26	2540	0			0		0		0		0		1	64	76	4324.4	178.56	24.2182	24.22	2	0	4136488	158	56.9	22.79
170	30	15		0	5	47	0	73	100	53	0	0	334	0	2013.03.14	2014.02.11	0		0			2019.03.25	2202	2019.03.25	2202	0			0		0		0		0		1	77	63	3874.5	56.88	68.1171	68.12	3	1	4136792	160	61.5	24.02
77	30	0		0	5	11	13	18	167	100	0	0	2232	0	2013.03.15	2019.04.25	0		0			2019.04.25	2232	2019.04.25	2232	0			0		0		0		0		1	48	92	6900	51.12	134.977	134.98	0	0	4137092	182	75	22.64
115	30	0		0	5	37	7	36	137	81	0	0	2233	0	2013.03.18	2019.04.29	0		0			2019.04.29	2233	2019.04.29	2233	0			0		0		0		0		1	54	86	6278	53.28	117.83	117.83	1	0	4137296	170	73	25.26
170	30	15		0	5	47	0	73	118	61	0	41341	471	0	2013.03.18	2014.07.02	0		0			2019.02.04	2149	2019.02.04	2149	0			0		0		0		1	2013.11.11	1	72	68	3808	55.44	68.6869	68.69	3	0	4137393	152	56	24.24
176	30	0		0	8	47	0	91	116	67	0	0	1307	0	2017.07.13	2021.02.09	0		0			2019.07.02	719	2019.07.02	719	0			0		0		0		0		0	88	52	2470	79.92	30.9059	26.27	4	1	4138318	142.5	47.5	23.39
128	0	0		0	8	47	0	73	102	66	0	0	366	0	2013.04.01	2014.04.02	0		1	GI bleeding	2013.05.08	2013.05.08	37	2017.05.26	1516	0			1	2017.05.26	0	2017.05.26	0		0		1	77	63	4082.4	61.92	65.9302	65.93	3	1	4138334	163.4	64.8	24.27
104	0	0		0	5	37	7	55	136	76	0	0	2500	0	2013.04.22	2020.02.25	0		0			2020.02.25	2500	2020.02.25	2500	0			0		0		0		0		1	67	73	5037	43.92	114.686	114.69	2	0	4138457	172	69	23.32
197	30	15		21	8	37	13	73	139	94	1	41639	2505	0	2013.03.27	2020.02.04	0		0			2019.12.10	2449	2019.12.10	2449	0			0		0		0		0		1	73	67	3812.3	77.76	49.0265	49.03	3	0	4140348	152	56.9	24.63
137	30	15		0	8	11	0	73	168	69	0	0	2206	0	2013.03.31	2019.04.15	0		0			2019.04.15	2206	2019.04.15	2206	0			0		0		0		0		1	79	61	3684.4	80.64	45.6895	45.69	3	1	4141240	149	60.4	27.21
118	0	0		0	8	37	0	73	128	58	0	41908	2100	0	2013.04.08	2019.01.07	0		0			2020.02.03	2492	2020.02.03	2492	0			0		0		0		0		1	70	70	3556	65.52	54.2735	54.27	3	0	4142508	165.3	50.8	18.59
73	0	0		0	8	47	0	18	102	56	0	0	212	0	2013.05.13	2013.12.11	0		0			2020.01.12	2435	2020.01.12	2435	0			0		0		0		0		1	44	96	6835.2	58.32	117.202	117.2	0	0	4143183	173.7	71.2	23.6
128	0	0		0	8	47	0	73	100	68	0	0	276	0	2014.01.24	2014.10.27	0		1	GI bleeding	2014.09.20	2014.09.20	239	2018.02.09	1477	0			1	2018.02.09	1	2018.02.09	0		0		1	78	62	4451.6	63.36	70.2588	70.26	3	1	4143549	164.5	71.8	26.53
281	30	15		64	23	58	0	91	92	69	1	0	1102	0	2013.04.25	2016.05.01	0		0			2016.05.31	1132	2016.05.31	1132	0			1	2016.05.31	1	2016.05.31	0		0		0	88	52	1820	153.36	11.8675	10.09	4	1	4148890	140	35	17.86
133	30	15		21	5	37	7	18	128	84	0	#REF!	208	0	2013.04.30	2013.11.24	0		0			2019.04.01	2162	2019.04.01	2162	0			0		0		0		0		1	41	99	8217	53.28	154.223	154.22	0	0	4149912	174.5	83	27.26
93	0	0		0	5	26	7	55	140	74	0	0	1289	0	2013.07.22	2017.01.31	0		0			2017.01.31	1289	2017.01.31	1289	0			1	2017.01.31	1	2017.01.31	0		0		0	64	76	3180.6	30.24	105.179	89.4	2	0	4150066	151	41.85	18.35
135	0	0		0	8	47	7	73	116	70	1	0	209	0	2014.08.01	2015.02.26	0		0			2015.02.26	209	2015.02.26	209	0			1	2015.02.26	1	2015.02.26	0		0		1	71	69	5209.5	78.48	66.38	66.38	3	0	4150558	164.5	75.5	27.9
108	30	15		0	8	0	0	55	210	65	0	0	2487	0	2013.05.07	2020.02.27	0		0			2020.01.23	2452	2020.01.23	2452	0			0		0		0		0		1	60	80	6824	57.6	118.472	118.47	2	0	4152158	160	85.3	33.32
106	0	0		0	8	0	7	91	227	74	0	0	2375	0	2013.06.03	2019.12.04	0		0			2019.12.04	2375	2019.12.04	2375	0			0		0		0		0		0	82	58	2842	57.6	49.3403	41.94	4	1	4154185	149	49	22.07
143	0	0		0	8	37	7	91	138	76	0	0	1181	0	2013.11.29	2017.02.22	0		0			2018.06.01	1645	2018.06.01	1645	0			1	2018.06.01	1	2018.06.01	0		0		1	81	59	3734.7	73.44	50.8538	50.85	4	1	4156484	162.8	63.3	23.88
89	30	15		0	5	26	13	0	154	99	0	#REF!	1900	0	2013.05.31	2018.08.13	0		0			2020.03.12	2477	2020.03.12	2477	0			0		0		0		0		1	35	105	10426.5	41.76	249.677	249.68	0	0	4159931	165	99.3	36.47
122	30	15		0	8	26	7	36	151	76	0	0	2451	0	2013.06.04	2020.02.19	0		0			2019.12.11	2381	2019.12.11	2381	0			0		0		0		0		1	54	86	6192	70.56	87.7551	87.76	1	0	4161356	163	72	27.1
115	0	0		0	5	37	0	73	130	66	0	0	2379	0	2013.08.23	2020.02.27	0		0			2020.02.27	2379	2020.02.27	2379	0			0		0		0		0		1	73	67	4140.6	46.08	89.8568	89.86	3	0	4176707	162.5	61.8	23.4
100	0	0		0	8	37	0	55	131	56	0	0	2310	0	2013.07.22	2019.11.18	0		0			2017.11.27	1589	2017.11.27	1589	0			0		0						1	62	78	5038.8	82.8	60.8551	60.86	2	0	4178093	165	64.6	23.73
108	30	0		0	5	37	0	36	123	61	0	0	251	0	2013.08.14	2014.04.22	0		0			2020.01.10	2340	2020.01.10	2340	0			0		0		0		0		1	52	88	5429.6	51.84	104.738	104.74	1	0	4186593	163	61.7	23.22
74	0	0		0	8	11	0	55	176	64	0	#N/A	2180	0	2013.09.06	2019.08.26	0		0			2019.08.26	2180	2019.08.26	2180	0			0		0		0		0		1	64	76	6536	59.04	110.705	110.7	2	0	4188177	162.2	86	32.69
70	0	0		0	8	26	0	36	144	60	0	0	2	0	2013.09.02	2013.09.04	0		0			2020.02.12	2354	2020.02.12	2354	0			0		0		0		0		1	55	85	7131.5	84.96	83.9395	83.94	1	0	4191614	161.3	83.9	32.25
200	30	15		64	8	47	0	36	108	66	0	0	2367	0	2013.09.11	2020.03.05	0		0			2019.12.05	2276	2019.12.05	2276	0			0		0		0		0		1	57	83	6158.6	70.56	87.2817	87.28	1	0	4195911	164	74.2	27.59
63	0	0		0	8	37	0	18	120	68	0	41399	2014	0	2013.11.11	2019.05.18	0		0			2019.05.18	2014	2019.05.18	2014	0			0		0		0		0		1	47	93	9699.9	70.56	137.47	137.47	0	0	4196606	168.5	104.3	36.74
133	0	0		0	5	37	0	91	123	50	1	0	1649	0	2013.09.30	2018.04.06	0		0			2018.05.15	1688	2018.05.15	1688	1	AMI	2018.05.15	0		1	2018.05.15	0		0		1	85	55	2134	48.24	44.2371	44.24	4	1	4198031	146.2	38.8	18.15
81	30	0		0	8	0	7	36	205	80	0	0	557	0	2013.09.25	2015.04.05	0		0			2020.02.04	2323	2020.02.04	2323	0			0		0		0		0		1	59	81	6399	66.96	95.5645	95.56	1	0	4199852	161	79	30.48
185	30	15		0	5	37	7	91	130	71	0	0	2026	0	2013.10.07	2019.04.25	0		0			2019.04.25	2026	2019.04.25	2026	0			0		0		0		0		0	87	53	3180	41.04	77.4854	65.86	4	1	4203654	153	60	25.63
111	0	0		0	31	37	7	36	125	89	0	0	1970	0	2014.01.20	2019.06.13	0		0			2019.06.13	1970	2019.06.13	1970	0			0		0		1	2015.04.10	1	2014.07.04	1	52	88	6582.4	407.52	16.1523	16.15	1	0	4204323	165.2	74.8	27.41
89	30	15		0	2	11	13	18	172	91	0	42426	1972	0	2013.10.08	2019.03.03	0		0			2020.02.12	2318	2020.02.12	2318	0			0		0		0		0		1	49	91	7280	0	#DIV/0!		0	0	4204556	170	80	27.68
135	0	0		0	8	47	7	73	115	84	0	0	267	0	2014.01.31	2014.10.25	0		0			2020.02.07	2198	2020.02.07	2198	0			0		0		0		0		1	76	64	2496	72.72	34.3234	34.32	3	1	4206790	136.8	39	20.84
143	0	0		0	8	37	7	91	120	80	0	0	1	0	2013.10.25	2013.10.26	0		0			2015.10.01	706	2015.10.01	706	0			1	2015.10.01	1	2015.10.01	0		0		1	84	56	4216.8	67.68	62.305	62.3	4	1	4207728	160	75.3	29.41
125	30	15		0	8	47	7	18	119	77	0	42052	513	0	2013.10.21	2015.03.18	0		0			2019.05.02	2019	2019.05.02	2019	0			0		0		0		0		1	40	100	10420	69.84	149.198	149.2	0	0	4208633	175	104.2	34.02
63	0	0		0	8	37	0	18	126	67	0	0	388	0	2013.11.15	2014.12.08	0		0			2020.02.06	2274	2020.02.06	2274	0			0		0		0		0		1	49	91	6906.9	78.48	88.0084	88.01	0	0	4209098	167.1	75.9	27.18
110	0	0		0	5	37	13	55	120	90	0	0	452	0	2013.11.08	2015.02.03	0		0			2020.02.14	2289	2020.02.14	2289	0			0		0		0		0		1	61	79	5846	46.8	124.915	124.91	2	0	4209409	167	74	26.53
179	30	15		0	8	58	13	55	99	91	0	0	1982	0	2013.11.10	2019.04.15	0		0			2019.04.15	1982	2019.04.15	1982	0			0		0		0		0		1	61	79	4345	66.96	64.8895	64.89	2	0	4214326	165	55	20.2
185	30	15		0	5	37	7	91	123	84	0	0	753	0	2013.11.13	2015.12.06	0		0			2015.12.06	753	2015.12.06	753	0			1	2016.12.06	1	2015.12.06	0		0		0	85	55	2717	54	50.3148	42.77	4	1	4215341	145	49.4	23.5
143	30	15		0	8	47	7	36	108	87	0	0	2309	0	2013.11.13	2020.03.10	0		0			2020.01.07	2246	2020.01.07	2246	0			0		0		0		0		1	54	86	6372.6	62.64	101.734	101.73	1	0	4215451	162	74.1	28.24
149	30	15		0	5	37	7	55	139	81	0	0	1984	0	2013.11.18	2019.04.25	0		0			2019.04.25	1984	2019.04.25	1984	0			0		0		0		0		1	65	75	5025	43.92	114.413	114.41	2	0	4216298	156	67	27.53
131	0	0		0	8	37	13	73	131	99	0	0	2188	0	2014.03.14	2020.03.10	0		0			2019.12.17	2104	2019.12.17	2104	0			0		0		0		0		1	77	63	4032	68.4	58.9474	58.95	3	1	4216861	155.6	64	26.43
150	0	15		0	8	47	7	73	110	89	1	0	1917	0	2013.11.19	2019.02.18	0		0			2020.02.17	2281	2020.02.17	2281	0			0		0		0		0		0	72	68	3685.6	63.36	58.1692	49.44	3	0	4217006	142	54.2	26.88
94	30	15		0	5	26	0	18	154	69	0	#REF!	3	0	2013.11.22	2013.11.25	0		0			2013.11.28	6	2013.11.28	6	0			0		0		0		0		1	46	94	7332	47.52	154.293	154.29	0	0	4218034	168	78	27.64
136	30	0		0	5	58	7	36	96	73	0	0	208	0	2013.11.25	2014.06.21	0		0			2020.02.10	2268	2020.02.10	2268	0			0		0		0		0		1	58	82	4920	52.56	93.6073	93.61	1	0	4218487	163	60	22.58
190	0	0		0	23	63	13	91	78	92	0	#REF!	776	1	2013.12.27	2016.02.11	0					2016.08.05	952	2016.08.05	952	1	HF death	2016.08.05	0		1	2016.08.05	0		0		0	91	49	2601.9	172.08	15.1203	12.85	4	1	4218911	158.2	53.1	21.22
160	0	0		0	11	58	0	91	94	54	1	0	2216	1	2014.01.27	2020.02.21	0		0			2018.07.01	1616	2018.07.01	1616	1	HF death	2018.07.01	0		1	2018.07.01	0		0		1	81	59	2678.6	108.72	24.6376	24.64	4	1	4220640	155.5	45.4	18.78
156	0	0		0	2	63	0	91	0	0	0	41780	398	0	2016.06.09	2017.07.12	0		1	GI bleeding	2016.09.29	2016.09.29	112	2017.07.12	398	0					0		0		0		1	82	58	0	0	#DIV/0!		4	1	4222363
127	0	0		0	31	47	13	36	106	107	0	0	577	0	2014.01.10	2015.08.10	0		0			2015.08.10	577	2015.08.10	577	1	AMI	2015.08.10	0		1	2015.08.10	1	2014.10.10	0		1	57	83	4498.6	742.32	6.06019	6.06	1	0	4223537	172.7	54.2	18.17
118	0	0		0	8	37	0	73	121	68	0	0	1	0	2014.01.10	2014.01.11	0		0			2020.01.16	2197	2020.01.16	2197	0			0		0		0		0		1	76	64	4576	74.16	61.7044	61.7	3	1	4227669	165.8	71.5	26.01
179	30	15		21	8	37	13	55	126	104	0	0	1879	0	2013.12.27	2019.02.18	0		0			2019.02.18	1879	2019.02.18	1879	0			0		0		0		0		1	63	77	4974.2	71.28	69.784	69.78	2	0	4228215	161	64.6	24.92
100	0	0		0	8	37	0	55	125	50	0	0	2120	0	2014.05.23	2020.03.12	0		0			2020.03.12	2120	2020.03.12	2120	0			0		0		0		0		1	64	76	7425.2	70.56	105.232	105.23	2	0	4231985	171.8	97.7	33.1
153	0	0		0	8	47	7	91	102	78	1	#REF!	5	1	2014.02.05	2014.02.10	0		0			2016.04.13	798	2016.04.13	798	1	HF death	2016.04.13	0		1	2016.04.13	0		0		0	88	52	2064.4	64.08	32.216	27.38	4	1	4235143		39.7	18.9
149	30	15		0	5	37	7	55	131	87	0	0	1841	0	2014.02.13	2019.02.28	0		0			2020.01.30	2177	2020.01.30	2177	0			0		0		0		0		1	60	80	6432	47.52	135.354	135.35	2	0	4240332	169	80.4	28.15
70	0	0		0	8	26	0	36	145	46	0	0	2127	0	2014.05.02	2020.02.27	0		0			2020.02.21	2121	2020.02.21	2121	0			0		0		0		0		1	59	81	7022.7	64.08	109.593	109.59	1	0	4242097	170.5	86.7	29.82
127	0	15		0	8	26	23	55	141	115	0	0	1809	0	2014.03.01	2019.02.12	0		0			2020.02.18	2180	2020.02.18	2180	0			0		0		0		0		1	61	79	6320	78.48	80.5301	80.53	2	0	4244697	168	80	28.34
162	30	15		0	8	47	7	55	115	70	0	0	2190	0	2014.03.01	2020.02.28	0		0			2019.10.25	2064	2019.10.25	2064	0			0		0		1	2014.10.27	0		1	66	74	3796.2	69.84	54.3557	54.36	2	0	4244749	160	51.3	20.04
123	0	0		0	11	63	13	36	50	93	0	0	2083	0	2014.06.16	2020.02.28	0		0			2020.02.28	2083	2020.02.28	2083	0			0		0		0		0		0	54	86	4996.6	97.92	51.0274	43.37	1	0	4246792	154.1	58.1	24.47
125	30	15		0	5	26	13	36	141	95	0	0	10	0	2014.03.12	2014.03.22	0		0			2019.03.28	1842	2019.03.28	1842	0			0		0		0		0		1	51	89	5785	42.48	136.182	136.18	1	0	4247720	166	65	23.59
82	0	0		0	2	37	7	36	123	79	0	0	2201	0	2014.03.31	2020.04.09	0		0			2019.10.21	2030	2019.10.21	2030	0			0		0		0		0		1	57	83	5561	0	#DIV/0!		1	0	4250911	165	67	24.61
114	0	0		0	23	0	0	91	242	65	0	0	1581	0	2014.04.07	2018.08.05	0		0			2019.11.07	2040	2019.11.07	2040	0			0		0		0		0		0	84	56	3298.4	224.64	14.683	12.48	4	1	4251994	148	58.9	26.89
156	0	0		0	2	63	0	91	0	0	0		38	0	2017.02.21	2017.03.31	0		0			2017.03.31	38	2017.03.31	38	〇	HF death				〇		0		0		1	80	60	0	0	#DIV/0!		4	1	4253044
220	30	15		43	5	47	7	73	101	77	0	41711	1708	0	2014.05.30	2019.02.01	0		0			2020.03.18	2119	2020.03.18	2119	0			0		0		0		0		1	70	70	5152	43.2	119.259	119.26	3	0	4254551	175	73.6	24.03
108	0	15		0	8	26	23	36	153	114	0	0	1907	0	2014.04.08	2019.06.28	0		0			2019.11.08	2040	2019.11.08	2040	0			0		0		0		1	2015.01.30	1	58	82	5682.6	58.32	97.4383	97.44	1	0	4255518	156	69.3	28.48
174	30	15		0	5	26	7	91	151	78	0	0	16	0	2014.04.22	2014.05.08	0		0			2020.02.05	2115	2020.02.05	2115	0			0		0		0		0		0	83	57	2183.1	36.72	59.4526	50.53	4	1	4259310	155	38.3	15.94
77	0	15		0	8	11	7	36	174	70	0	#N/A	813	0	2015.01.05	2017.03.28	0		0			2019.12.28	1818	2019.12.28	1818	0			0		0		0		1	2015.11.10	1	58	82	4428	59.76	74.0964	74.1	1	0	4261515	163	54	20.32
136	0	0		0	5	63	13	55	43	93	0	41949	176	0	2014.05.26	2014.11.18	0		0			2020.01.20	2065	2020.01.20	2065	0			0		0		0		0		1	64	76	3625.2	42.48	85.339	85.34	2	0	4262051	162.5	47.7	18.06
128	0	0		0	8	58	7	55	94	73	0	0	1400	0	2014.05.19	2018.03.19	0		0			2018.03.19	1400	2018.03.19	1400	0			0		0		0		0		1	60	80	4904	84.24	58.2146	58.21	2	0	4262064	169.4	61.3	21.36
132	0	0		0	8	26	7	91	141	82	0	0	2012	0	2014.05.23	2019.11.25	0		0			2017.10.30	1256	2017.10.30	1256	0			0		0		0		1	2016.06.17	1	80	60	3810	64.8	58.7963	58.8	4	1	4262129	162.8	63.5	23.96
110	0	0		0	11	37	7	55	121	74	0	0	2020	0	2014.06.13	2019.12.24	0		0			2019.12.24	2020	2019.12.24	2020	0			0		0		0		0		1	62	78	6162	92.88	66.3437	66.34	2	0	4262569	171.6	79	26.83
148	30	0		0	8	37	0	73	126	52	0	0	1	0	2014.05.02	2014.05.03	0		0			2014.05.03	1	2014.05.03	1	0			0		0		0		0		1	71	69	4685.1	65.52	71.5064	71.51	3	0	4262624	171	67.9	23.22
128	0	0		0	8	47	0	73	118	62	0	0	1503	0	2014.07.18	2018.08.29	0		0			2019.08.29	1868	2019.08.29	1868	0			0		0		0		0		1	75	65	3458	64.8	53.3642	53.36	3	1	4264790	156.5	53.2	21.72
112	0	0		0	2	37	0	73	135	55	0	42410	631	0	2014.05.30	2016.02.20	0		0			2020.02.26	2098	2020.02.26	2098	0			0		0		0		1	2015.03.13	1	74	66	3511.2	0	#DIV/0!		3	0	4267124	157.1	53.2	21.56
161	30	15		0	14	47	0	55	107	57	0	0	1783	0	2014.05.29	2019.04.16	0		0			2019.04.16	1783	2019.04.16	1783	0			0		0		0		0		1	64	76	4765.2	141.84	33.5956	33.6	2	0	4271042	158.5	62.7	24.96
122	0	0		0	5	37	7	73	131	72	0	0	272	0	2014.06.02	2015.03.01	0		0			2020.01.23	2061	2020.01.23	2061	0			0		0		0		0		0	76	64	4064	36.72	110.675	94.07	3	1	4271071	150.8	63.5	27.92
97	0	0		0	5	37	0	55	135	67	0	0	18	0	2014.06.02	2014.06.20	0		0			2014.06.11	9	2014.06.11	9	0			0		0		0		0		1	63	77	5520.9	48.24	114.447	114.45	2	0	4271097	168.5	71.7	25.25
116	0	15		0	2	37	7	55	124	85	0	0	1860	0	2014.05.30	2019.07.03	0		0			2019.07.03	1860	2019.07.03	1860	0			0		0		0		1	2017.06.20	1	60	80	4216	0	#DIV/0!		2	0	4271233	158	52.7	21.11
152	30	15		0	8	26	0	73	142	60	1	0	78	0	2014.06.02	2014.08.19	0		0			2014.08.19	78	2014.08.19	78	1	AMI	2014.08.19	0		1	2014.08.19	0		0		1	78	62	3397.6	57.6	58.9861	58.99	3	1	4271987	165	54.8	20.13
95	30	15		0	8	11	13	18	194	96	0	0	269	0	2014.06.04	2015.02.28	0		0			2019.03.14	1744	2019.03.14	1744	0			0		0		0		0		1	47	93	5989.2	65.52	91.4103	91.41	0	0	4272766	163	64.4	24.24
120	0	0		0	11	11	7	91	165	75	0		622	0	2014.06.13	2016.02.25	0		0			2017.01.17	949	2017.01.17	949	1	HF death	2017.01.17	0		1	2017.01.17	0		0		1	86	54	3213	114.48	28.066	28.07	4	1	4275080	162	59.5	22.67
90	0	15		0	2	11	7	55	170	71	0	0	11	0	2014.06.16	2014.06.27	0		0			2019.03.25	1743	2019.03.25	1743	0			0		0		0		0		0	62	78	3650.4	26.64	137.027	116.47	2	0	4275941	148.8	46.8	21.14
132	0	0		0	8	26	7	91	142	70	0	0	47	0	2014.06.27	2014.08.13	0		0			2020.02.04	2048	2020.02.04	2048	0			0		0		0		0		0	81	59	3014.9	66.24	45.5148	38.69	4	1	4276144	148.3	51.1	23.23
141	0	0		0	8	47	13	73	119	92	0	0	2001	0	2014.08.22	2020.02.13	0		0			2020.02.13	2001	2020.02.13	2001	0			0		0		0		0		1	75	65	3776.5	57.6	65.5642	65.56	3	1	4278100	164	58.1	21.6
73	0	0		0	31	11	13	18	174	99	0	0	822	0	2017.10.31	2020.01.31	0		0			2019.12.19	779	2019.12.19	779	0			0		0		0		0		1	40	100	7950	1332	5.96847	5.97	0	0	4278346	170.3	79.5	27.41
155	30	0		0	8	37	7	73	124	78	0	0	231	0	2017.09.20	2018.05.09	0		0			2020.02.04	867	2020.02.04	867	0			0		0		0		0		1	76	64	3968	70.56	56.2358	56.24	3	1	4278469	165	62	22.77
144	30	0		0	5	47	7	55	111	82	0	0	2	0	2014.06.30	2014.07.02	0		0			2014.07.02	2	2014.07.02	2	0			0		0		0		0		1	61	79	5293	42.48	124.6	124.6	2	0	4279206	161	67	25.85
107	0	0		0	8	37	7	55	124	71	0	0	267	0	2014.07.18	2015.04.11	0		0			2020.02.13	2036	2020.02.13	2036	0			0		0		0		0		1	64	76	5722.8	77.04	74.2835	74.28	2	0	4279510	167	75.3	27
130	30	15		0	5	37	7	36	125	82	0	0	2062	0	2014.06.28	2020.02.19	0		0			2020.01.23	2035	2020.01.23	2035	0			0		0		0		0		1	52	88	6160	51.84	118.827	118.83	1	0	4279691	170	70	24.22
132	0	0		0	8	26	7	91	148	83	0	0	335	0	2014.07.14	2015.06.14	0		0			2018.06.09	1426	2018.06.09	1426	0			1	2018.06.09	1	2018.06.09	0		0		1	85	55	2849	72	39.5694	39.57	4	1	4280224	163.2	51.8	19.45
144	30	15		21	5	11	7	55	176	87	1	0	2066	0	2014.07.03	2020.02.28	0		1	GI bleeding	2019.04.25	2019.04.25	1757	2019.12.19	1995	0			0		0		0		0		1	61	79	3792	51.84	73.1481	73.15	2	0	4281074	154	48	20.24
191	30	15		21	8	37	7	73	126	85	0	0	470	0	2014.07.13	2015.10.26	0		0			2015.10.26	470	2015.10.26	470	0			1	2015.10.26	1	2015.10.26					1	77	63	3528	59.76	59.0361	59.04	3	1	4283771	160	56	21.88
138	0	0		0	8	26	13	91	145	100	0	0	526	0	2018.04.12	2019.09.20	0		0			2019.09.20	526	2019.09.20	526	0			0		0		0		0		1	83	57	2713.2	73.44	36.9444	36.94	4	1	4285193	149	47.6	21.44
130	0	0		0	2	37	0	91	128	43	0	0	1525	0	2016.01.05	2020.03.09	0		0			2020.02.18	1505	2020.02.18	1505	0			0		0		0		0		1	82	58	2847.8	0	#DIV/0!		4	1	4287421	153	49.1	20.97
123	30	0		0	5	26	7	55	144	71	0	0	548	0	2014.08.04	2016.02.03	0		0			2020.01.09	1984	2020.01.09	1984	0			0		0		1	2014.11.21	0		1	66	74	5113.4	56.16	91.0506	91.05	2	0	4290353	161.7	69.1	26.43
107	0	0		0	8	37	7	55	125	74	0	0	2	0	2014.08.07	2014.08.09	0		0			2020.02.04	2007	2020.02.04	2007	0			0		0		0		0		1	61	79	4890.1	59.76	81.829	81.83	2	0	4291129	166.1	61.9	22.44
152	30	15		0	8	26	0	73	147	65	0	0	2071	0	2014.08.19	2020.04.20	0		0			2019.12.24	1953	2019.12.24	1953	0			0		0		0		0		1	79	61	3696.6	75.6	48.8968	48.9	3	1	4295044	160	60.6	23.67
104	0	0		0	8	47	13	36	102	91	0	0	1851	0	2014.09.08	2019.10.03	0		0			2019.10.03	1851	2019.10.03	1851	0			0		0		0		1	2017.06.20	1	53	87	8447.7	68.4	123.504	123.5	1	0	4298821	168.6	97.1	34.16
185	30	15		0	5	37	7	91	138	71	0	41830	1969	0	2014.09.03	2020.01.24	0		0			2019.12.06	1920	2019.12.06	1920	0			0		0		0		0		1	86	54	2872.8	53.28	53.9189	53.92	4	1	4299354	164	53.2	19.78
118	0	0		0	8	37	0	73	136	64	0	0	2006	0	2014.09.19	2020.03.17	0		0			2020.03.17	2006	2020.03.17	2006	0			0		0		0		0		1	78	62	3682.8	57.6	63.9375	63.94	3	1	4301174	162.2	59.4	22.58
126	30	15		0	8	11	7	55	182	78	0	0	1677	0	2014.09.11	2019.04.15	0		0			2019.04.15	1677	2019.04.15	1677	0			0		0		0		0		1	65	75	5625	65.52	85.8516	85.85	2	0	4301718	173	75	25.06
110	0	0		0	11	37	7	55	121	85	1	0	1695	0	2014.11.17	2019.07.09	0		0			2020.02.03	1904	2020.02.03	1904	0			0		0		1	2015.07.14			1	66	74	4121.8	104.4	39.4808	39.48	2	0	4302322	158.2	55.7	22.26
93	0	0		0	2	11	7	73	178	78	0	0	1947	0	2014.10.27	2020.02.25	0		0			2019.10.29	1828	2019.10.29	1828	0			0		0		0		0		0	72	68	3644.8	0	#DIV/0!		3	0	4302490	148	53.6	24.47
322	30	15	43	64	8	58	13	91	85	99	0	0	1984	0	2014.09.16	2020.02.21	0		0			2020.02.21	1984	2020.02.21	1984	0			0		0		0		0		1	82	58	3770	69.12	54.5428	54.54	4	1	4302704	170	65	22.49
98	0	0		0	8	47	7	36	107	89	0	0	1957	0	2014.10.06	2020.02.14	0		0			2020.02.14	1957	2020.02.14	1957	0			0		0		0		0		1	54	86	7912	74.88	105.662	105.66	1	0	4303208	170.2	92	31.76
146	0	0		0	8	47	0	91	109	58	0	0	1	0	2014.09.29	2014.09.30	0		0			2020.01.22	1941	2020.01.22	1941	0			0		0		0		0		0	88	52	2189.2	59.04	37.0799	31.52	4	1	4305523	138	42.1	22.11
156	30	15		0	5	26	7	73	148	77	0	0	1956	0	2014.09.29	2020.02.06	0		0			2020.02.06	1956	2020.02.06	1956	0			0		0		0		0		0	72	68	3468	32.4	107.037	90.98	3	0	4307275	143	51	24.94
136	0	0		0	8	37	0	91	125	64	0	0	1967	0	2014.10.17	2020.03.06	0		0			2020.03.06	1967	2020.03.06	1967	0			0		0		0		0		0	80	60	2520	66.96	37.6344	31.99	4	1	4308203	154	42	17.71
148	30	15		0	11	37	0	55	120	47	0	0	16	0	2014.10.17	2014.11.02	0		0			2014.11.02	16	2014.11.02	16	0			0		0		0		0		1	63	77	4627.7	107.28	43.1367	43.14	2	0	4312202	168	60.1	21.29
199	30	15		64	11	11	13	55	180	104	0	0	17	0	2014.10.21	2014.11.07	0		0			2015.03.18	148	2015.03.18	148	0			1	2015.03.18	1	2015.03.18	0		0		1	67	73	4745	97.92	48.4579	48.46	2	0	4313023	163	65	24.46
118	0	0		0	8	37	0	73	125	63	0	43377	656	0	2014.12.08	2016.09.24	0		0			2016.09.24	656	2016.09.24	656	0			1	2016.09.24	1	2016.09.24	0		0		1	74	66	3877.5	60.48	64.1121	64.11	3	0	4314051	165.8	58.75	21.37
130	30	15		0	5	37	7	36	135	88	0	0	1633	0	2014.10.29	2019.04.19	0		0			2019.04.19	1633	2019.04.19	1633	0			0		0		0		0		1	58	82	4649.4	50.4	92.25	92.25	1	0	4315416	159	56.7	22.43
106	0	15		0	5	37	13	36	134	91	0	0	1509	0	2014.11.03	2018.12.21	0		0			2020.01.06	1890	2020.01.06	1890	0			0		0		0		0		1	51	89	6230	53.28	116.929	116.93	1	0	4316716	178	70	22.09
199	0	15		43	14	47	7	73	110	78	1	0	370	0	2017.08.08	2018.08.13	0		0			2018.08.13	370	2018.08.13	370	0			1	2018.08.13	1	2018.08.13	0		0		1	76	64	3456	115.92	29.8137	29.81	3	1	4317498	153	54	23.07
110	0	0		0	31	11	13	55	160	90	0	0	1560	0	2014.11.21	2019.02.28	0		0			2020.02.17	1914	2020.02.17	1914	0			0		0		0		0		1	64	76	3154	357.84	8.814	8.81	2	0	4317896	159	41.5	16.42
99	0	0		0	8	0	0	91	250	36	0	0	1778	0	2015.01.26	2019.12.09	0		0			2019.12.09	1778	2019.12.09	1778	0			0		0		0		0		1	81	59	3622.6	85.68	42.2806	42.28	4	1	4319137	161	61.4	23.69
199	0	15		64	8	26	13	73	141	105	0	0	1942	0	2014.11.16	2020.03.11	0		1	GI bleeding	2014.11.26	2014.11.26	10	2019.11.20	1830	0			0		0		0		0		1	70	70	4900	59.76	81.9946	81.99	3	0	4320346	175	70	22.86
204	30	15		21	11	47	7	73	111	86	1	0	1903	0	2014.11.21	2020.02.06	0		0			2020.02.06	1903	2020.02.06	1903	0			0		0		0		0		0	73	67	5293	98.64	53.6598	45.61	3	0	4322182	156	79	32.46
117	0	0		0	8	47	7	55	105	70	0	0	1885	0	2014.12.01	2020.01.29	0		0			2019.11.18	1813	2019.11.18	1813	0			0		0		0		0		1	67	73	4745	77.76	61.0211	61.02	2	0	4323178	158	65	26.04
71	30	0		0	5	0	0	36	215	68	0	0	293	0	2014.11.27	2015.09.16	0		0			2019.12.26	1855	2019.12.26	1855	0			0		0		0		0		1	55	85	6545	56.16	116.542	116.54	1	0	4323709	166	77	27.94
152	30	15		0	5	11	0	91	187	68	0	0	242	0	2014.11.29	2015.07.29	0		0			2019.03.07	1559	2019.03.07	1559	0			0		0		0		0		0	83	57	2907	37.44	77.6442	66	4	1	4324148	147.3	51	23.51
117	0	15		0	5	11	13	73	188	94	0	42189	1904	0	2014.12.01	2020.02.17	0		0			2019.11.25	1820	2019.11.25	1820	0			0		0		0		1	2015.11.24	1	76	64	3584	55.44	64.6465	64.65	3	1	4324355	160	56	21.88
272	30	15	43	64	11	47	7	55	114	77	0	0	1067	0	2016.05.30	2019.05.02	0		0			2019.05.02	1067	2019.05.02	1067	0			0		0		0		0		1	60	80	4176	101.52	41.1348	41.13	2	0	4327417	165	52.2	19.17
136	30	15		0	8	47	0	36	113	59	0	0	1590	0	2014.12.11	2019.04.19	0		0			2019.04.19	1590	2019.04.19	1590	0			0		0		0		0		1	53	87	5433.15	58.32	93.161	93.16	1	0	4328063	167.5	62.45	22.26
148	30	15		43	8	11	23	18	185	115	0	0	1165	0	2014.12.16	2018.02.23	0		0			2017.10.13	1032	2017.10.13	1032	1	HF death	2017.10.13	0		1	2017.10.13	0		0		1	48	92	11279.2	81.36	138.633	138.63	0	0	4329253	172.4	122.6	41.25
132	30	15		0	8	11	13	55	178	96	0	0	212	0	2014.12.18	2015.07.18	0		0			2019.03.26	1559	2019.03.26	1559	0			0		0		0		0		1	67	73	4518.7	59.04	76.5362	76.54	2	0	4329884	166	61.9	22.46
191	30	15		21	5	47	0	73	107	40	0	0	1044	0	2014.12.23	2017.11.01	0		0			2017.11.30	1073	2017.11.30	1073	0			1	2017.11.30	1	2017.11.30	0		0		0	77	63	4599	46.08	99.8047	84.83	3	1	4330705	148	73	33.33
155	0	0		0	14	37	13	91	132	104	0	0	18	0	2015.02.09	2015.02.27	0		0			2019.09.21	1685	2019.09.21	1685	0			0		0		0		0		1	80	60	3570	130.32	27.3941	27.39	4	1	4332020	155	59.5	24.77
98	0	0		0	8	47	7	36	112	71	0	0	1754	0	2015.04.27	2020.02.14	0		0			2020.02.14	1754	2020.02.14	1754	0			0		0		0		0		1	58	82	6092.6	62.64	97.2637	97.26	1	0	4333265	176.1	74.3	23.96
85	0	0		0	2	47	0	36	119	63	0	0	1616	0	2015.10.09	2020.03.12	0		0			2020.03.12	1616	2020.03.12	1616	0			0		0		0		0		1	56	84	5552.4	0	#DIV/0!		1	0	4333362	166	66.1	23.99
107	0	0		0	8	37	7	55	126	73	0	0	291	0	2016.04.26	2017.02.11	0		0			2020.01.14	1358	2020.01.14	1358	0			0		0		0		0		1	68	72	5572.8	79.92	69.7297	69.73	2	0	4333993	171.4	77.4	26.35
112	0	15		0	5	37	0	55	130	50	0	0	1335	0	2015.01.09	2018.09.05	0		1	GI bleeding	2018.05.24	2018.05.24	1231	2020.01.20	1837	0			0		0		0		0		1	69	71	4657.6	53.28	87.4174	87.42	2	0	4334581	173	65.6	21.92
107	0	0		0	8	26	0	73	154	66	0	0	1865	0	2015.02.09	2020.03.19	0		0			2020.03.19	1865	2020.03.19	1865	0			0		0		0		0		1	79	61	3233	57.6	56.1285	56.13	3	1	4334950	153.4	53	22.52
87	0	0		0	8	11	13	55	183	95	0	43106	1546	0	2015.01.20	2019.04.15	0		0			2019.04.15	1546	2019.04.15	1546	0			0		0		1	2015.01.25	0		1	65	75	4747.5	57.6	82.4219	82.42	2	0	4335085	161	63.3	24.42
115	0	0		0	11	26	23	55	146	111	0	0	1838	0	2015.02.02	2020.02.14	0		0			2020.02.14	1838	2020.02.14	1838	0			0		0		0		0		1	66	74	4958	86.4	57.3843	57.38	2	0	4336152	171	67	22.91
192	30	15		64	14	26	7	36	150	79	0	0	20	0	2015.01.16	2015.02.05	0		0			2015.02.05	20	2015.02.05	20	0			0		0		0		0		1	55	85	7208	118.8	60.6734	60.67	1	0	4336291	169	84.8	29.69
113	30	15		0	2	11	0	55	176	58	0	0	1543	0	2015.02.02	2019.04.25	0		0			2019.04.25	1543	2019.04.25	1543	0			0		0		0		0		1	63	77	4288.9	0	#DIV/0!		2	0	4340915	161	55.7	21.49
56	0	0		0	2	11	7	36	191	88	0	42051	1136	0	2016.12.27	2020.02.06	0		0			2020.02.06	1136	2020.02.06	1136	0			0		0		0		0		1	56	84	4611.6	0	#DIV/0!		1	0	4344018	160	54.9	21.45
115	0	0		0	5	37	0	73	134	52	0	0	1782	0	2015.03.30	2020.02.14	0		0			2020.02.14	1782	2020.02.14	1782	0			0		0		1	2016.02.16			1	76	64	3878.4	54	71.8222	71.82	3	1	4345855	156.8	60.6	24.65
101	30	15		0	2	11	7	36	199	78	0	0	1650	0	2015.08.08	2020.02.13	0		0			2020.02.13	1650	2020.02.13	1650	0			0		0		1	2016.02.02	0		1	55	85	5950	0	#DIV/0!		1	0	4348289	161	70	27.01
90	0	0		0	11	11	13	55	160	97	0	0	1399	0	2016.05.20	2020.03.19	0		0			2019.12.05	1294	2019.12.05	1294	0			0		0		0		0		1	61	79	5095.5	104.4	48.8075	48.81	2	0	4351551	166	64.5	23.41
156	30	15		0	5	26	7	73	156	70	0	0	378	0	2015.03.29	2016.04.10	0		0			2019.04.04	1467	2019.04.04	1467	0			0		0		0		0		1	76	64	3846.4	48.96	78.5621	78.56	3	1	4356378	160	60.1	23.48
131	0	0		0	14	37	7	73	129	85	0	0	322	0	2015.04.06	2016.02.22	0		0			2016.04.23	383	2016.04.23	383	0			1	2016.04.23	1	2016.04.23	0		0		0	79	61	2995.1	121.68	24.6146	20.92	3	1	4356682	150.3	49.1	21.74
128	0	0		0	23	37	13	55	130	105	1		379	1	2015.05.11	2016.05.24	0		0			2016.03.31	325	2016.03.31	325	1	HF death	2016.05.23	0		1	2016.05.23	0		0		1	61	79	6367.4	155.52	40.9426	40.94	2	0	4357238	161.2	80.6	31.02
197	30	15		21	8	37	13	73	131	90	0	0	991	0	2016.10.17	2019.07.05	0		0			2020.01.16	1186	2020.01.16	1186	0			0		0		1	2016.12.13			1	70	70	4459	64.08	69.5849	69.58	3	0	4357403	164	63.7	23.68
185	30	15		43	11	37	13	36	127	96	0	0	1481	0	2015.04.04	2019.04.24	0		0			2019.05.23	1510	2019.05.23	1510	0			0		0		0		0		1	55	85	4764.25	86.4	55.1418	55.14	1	0	4358486	173	56.05	18.73
88	0	0		0	8	37	7	36	125	79	0	0	14	0	2015.05.08	2015.05.22	0		0			2019.12.12	1679	2019.12.12	1679	0			0		0		0		0		1	57	83	5685.5	74.88	75.9282	75.93	1	0	4364302	165.4	68.5	25.04
133	0	15		0	8	37	0	73	133	63	1	0	1451	0	2015.04.26	2019.04.16	0		0			2019.04.16	1451	2019.04.16	1451	0			0		0		0		0		1	72	68	5582.8	72	77.5389	77.54	3	0	4364852	169	82.1	28.75
110	0	0		0	8	47	0	55	110	60	0	0	250	0	2015.06.01	2016.02.06	0		0			2020.01.31	1705	2020.01.31	1705	0			0		0		0		0		1	68	72	4500	61.92	72.6744	72.67	2	0	4365275	163.4	62.5	23.41
211	30	15		64	5	11	13	73	195	109	0	0	1751	0	2015.04.29	2020.02.13	0		0			2020.02.13	1751	2020.02.13	1751	0			0		0		0		0		0	72	68	4148	38.16	108.7	92.4	3	0	4365974	155	61	25.39
140	0	15		0	8	37	7	73	125	72	1	0	1361	0	2015.05.04	2019.01.24	0		0			2019.08.02	1551	2019.08.02	1551	0			1	2019.08.02	1	2019.08.02	0		0		1	77	63	4769.1	81.36	58.6173	58.62	3	1	4367396	163	75.7	28.49
77	0	15		0	5	26	13	18	150	95	0	0	1449	0	2015.05.07	2019.04.25	0		0			2019.04.25	1449	2019.04.25	1449	0			0		0		0		0		1	43	97	7711.5	52.56	146.718	146.72	0	0	4367804	160	79.5	31.05
122	30	15		0	5	47	7	18	118	85	0	0	13	0	2015.05.08	2015.05.21	0		0			2019.03.29	1421	2019.03.29	1421	0			0		0		0		0		1	46	94	6862	53.28	128.791	128.79	0	0	4368502	170	73	25.26
215	30	15		21	11	58	7	73	95	78	1	0	70	1	2015.05.14	2015.07.23	0		0			2017.09.06	846	2017.09.06	846	1	HF death	2017.09.06	0		1	2017.09.06	0		0		1	76	64	4729.6	88.56	53.4056	53.41	3	1	4370435	165	73.9	27.14
237	30	15		64	11	37	7	73	120	71	0	0	81	0	2016.09.03	2016.11.23	0		0			2017.02.22	172	2017.02.22	172	0			1	2017.02.22	1	2017.02.22	0		0		1	74	66	2897.4	90.72	31.9378	31.94	3	0	4371450	157.1	43.9	17.79
173	30	15		0	5	37	13	73	130	90	0	0	7	0	2015.05.21	2015.05.28	0		0			2019.03.19	1398	2019.03.19	1398	0			0		0		0		0		1	74	66	4191	52.56	79.7374	79.74	3	0	4372514	166	63.5	23.04
181	30	15		0	5	58	0	73	90	50	0	0	1651	0	2015.05.21	2019.11.27	0		0			2019.11.27	1651	2019.11.27	1651	0			0		0		0		0		1	70	70	4277	50.4	84.8611	84.86	3	0	4372750	158	61.1	24.48
77	0	0		0	8	26	7	36	150	74	0	0	274	0	2015.05.29	2016.02.27	0		0			2020.01.09	1686	2020.01.09	1686	0			0		0		0		0		1	59	81	5694.3	61.92	91.9622	91.96	1	0	4372831	172.2	70.3	23.71
97	0	0		0	5	37	0	55	131	64	0	0	246	0	2015.05.26	2016.01.27	0		0			2019.12.21	1670	2019.12.21	1670	0			0		0		0		0		1	66	74	4536.2	51.84	87.5039	87.5	2	0	4374266	162	61.3	23.36
138	30	15		0	5	26	7	55	141	87	0	0	1719	0	2015.05.31	2020.02.13	0		0			2020.02.13	1719	2020.02.13	1719	0			0		0		0		0		1	61	79	6351.6	48.24	131.667	131.67	2	0	4375702	169.5	80.4	27.98
189	30	15		0	8	63	0	73	78	57	0	0	1265	0	2015.06.03	2018.11.19	0		0			2020.01.23	1695	2020.01.23	1695	0			0		0		0		0		0	73	67	3752	63.36	59.2172	50.33	3	0	4376727	145	56	26.63
137	0	0		0	11	58	13	55	95	93	0	0	1621	0	2015.10.09	2020.03.17	0		0			2019.12.24	1537	2019.12.24	1537	0			0		0		0		0		1	67	73	3036.8	92.16	32.9514	32.95	2	0	4377166	167.6	41.6	14.81
104	30	15		0	5	11	7	36	196	83	0	0	534	0	2015.06.11	2016.11.26	0		0			2020.01.23	1687	2020.01.23	1687	0			0		0		0		0		0	59	81	5184	35.28	146.939	124.9	1	0	4379070	158	64	25.64
74	0	0		0	8	11	0	55	161	64	0	42423	319	0	2015.07.28	2016.06.11	0		0			2020.03.09	1686	2020.03.09	1686	0			0		0		0		0		1	61	79	5056	64.8	78.0247	78.02	2	0	4391359	162.4	64	24.27
70	0	0		0	8	37	7	18	120	75	0	0	1442	0	2015.07.28	2019.07.09	0		0			2020.01.23	1640	2020.01.23	1640	0			0		0		0		0		1	48	92	5685.6	64.08	88.7266	88.73	0	0	4391854	163.2	61.8	23.2
52	0	0		0	5	11	0	36	175	64	0	0	1574	0	2015.07.24	2019.11.14	0		0			2019.11.14	1574	2019.11.14	1574	0			0		0		0		0		1	52	88	7260	56.16	129.274	129.27	1	0	4392565	167.7	82.5	29.34
131	30	15		0	5	26	0	55	148	68	0	0	19	0	2015.07.29	2015.08.17	0		0			2019.03.28	1338	2019.03.28	1338	0			0		0		0		0		1	69	71	4657.6	44.64	104.337	104.34	2	0	4394149	160	65.6	25.63
100	0	0		0	8	37	0	55	136	61	0	43221	380	0	2015.08.25	2016.09.08	0		0			2020.02.06	1626	2020.02.06	1626	0			0		0		0		0		1	66	74	6068	70.56	85.9977	86	2	0	4397023	167.7	82	29.16
98	0	0		0	8	47	7	36	107	82	0	0	1	0	2016.12.09	2016.12.10	0		0			2019.06.03	906	2019.06.03	906	0			0		0		0		0		1	57	83	3818	64.8	58.9198	58.92	1	0	4402578	157	46	18.66
110	0	0		0	8	47	0	55	109	48	0	0	1570	0	2015.09.01	2019.12.19	0		0			2020.01.29	1611	2020.01.29	1611	0			0		0		0		1	2016.04.05	1	62	78	4071.6	59.76	68.1325	68.13	2	0	4402659	163.9	52.2	19.43
156	30	15		43	8	11	13	36	163	107	0	42340	1628	0	2015.09.03	2020.02.17	0		0			2020.02.17	1628	2020.02.17	1628	0			0		0		0		0		1	56	84	8282.4	71.28	116.195	116.2	1	0	4405766	169.5	98.6	34.32
227	30	15		64	5	58	0	55	93	58	0	0	1622	0	2015.09.09	2020.02.17	0		0			2020.02.17	1622	2020.02.17	1622	0			0		0		0		0		1	63	77	5397.7	47.52	113.588	113.59	2	0	4407706	155	70.1	29.18
128	0	0		0	8	47	0	73	108	60	0	0	1378	0	2015.09.25	2019.07.04	0		0			2019.09.26	1462	2019.09.26	1462	0			0		0		0		0		1	75	65	4745	77.04	61.5914	61.59	3	1	4408129	165	73	26.81
170	30	0		0	31	47	7	55	103	77	0	42431	14	0	2016.03.18	2016.04.01	0		0			2020.02.13	1427	2020.02.13	1427	0			0		0		0		0		1	64	76	4590.4	380.88	12.0521	12.05	2	0	4408828	153.6	60.4	25.6
98	0	0		0	8	47	7	36	114	89	0	0	346	0	2015.09.25	2016.09.05	0		0			2020.01.30	1588	2020.01.30	1588	0			0		0		0		0		1	58	82	7314.4	84.96	86.0923	86.09	1	0	4409762	173.5	89.2	29.63
83	0	0		0	5	0	23	55	220	110	0	0	276	0	2015.09.29	2016.07.01	0		0			2020.01.16	1570	2020.01.16	1570	0			0		0		0		0		1	69	71	4544	50.4	90.1587	90.16	2	0	4410612	156	64	26.3
89	30	0		0	5	11	7	36	183	76	0	0	235	0	2015.09.24	2016.05.16	0		0			2020.01.23	1582	2020.01.23	1582	0			0		0		0		0		1	59	81	5103	49.68	102.717	102.72	1	0	4411608	170	63	21.8
141	0	15		0	11	11	13	91	172	95	0	0	1376	0	2015.09.28	2019.07.05	0		0			2020.02.26	1612	2020.02.26	1612	0			0		0		0		0		1	81	59	3953	108.72	36.3595	36.36	4	1	4412335	160	67	26.17
115	0	0		0	5	37	0	73	138	68	0	0	463	0	2016.03.08	2017.06.14	0		0			2020.01.16	1409	2020.01.16	1409	0			0				0		0		0	76	64	3238.4	54.72	59.1813	50.3	3	1	4413282	152	50.6	21.9
148	0	0		0	8	26	23	91	143	116	0	0	499	0	2015.10.20	2017.03.02	0		0			2016.02.18	121	2016.02.18	121	0			1	2016.02.18	1	2016.02.18	0		0		1	90	50	3055	83.52	36.5781	36.58	4	1	4414553	161.5	61.1	23.43
89	0	0		0	8	26	0	55	144	59	0	0	860	0	2016.12.16	2019.04.25	0		0			2019.07.31	957	2019.07.31	957	0			0		0		0		0		1	63	77	5644.1	77.76	72.5836	72.58	2	0	4414825	174	73.3	24.21
110	0	0		0	8	47	0	55	116	68	0	0	1474	0	2016.03.04	2020.03.17	0		0			2020.03.17	1474	2020.03.17	1474	0			0		0						1	69	71	4558.2	59.04	77.2053	77.21	2	0	4414854	162	64.2	24.46
97	0	0		0	5	37	0	55	124	68	0	0	344	0	2016.02.23	2017.02.01	0		0			2019.11.01	1347	2019.11.01	1347	0			0		0		0		0		1	60	80	5176	52.56	98.4779	98.48	2	0	4415073	168.3	64.7	22.84
180	30	15		0	5	26	13	91	148	98	0	0	1571	0	2015.10.19	2020.02.06	0		0			2020.02.06	1571	2020.02.06	1571	0			0		0		0		0		1	81	59	2950	51.84	56.9059	56.91	4	1	4418614	158	50	20.03
161	0	15		0	23	37	13	73	122	108	0		513	1	2016.10.11	2018.03.08	0		1	GI bleeding	2016.10.15	2016.10.15	4	2017.03.02	142	1	HF death	2017.03.02	0		1	2017.03.02	0		0		1	73	67	2760.4	166.32	16.5969	16.6	3	0	4419309	151	41.2	18.07
136	0	0		0	8	37	0	91	134	65	1	0	22	1	2015.11.20	2015.12.12	0		0			2018.11.29	1105	2018.11.29	1105	1	HF death	2018.11.29	1	2018.11.29	1	2018.11.29	0		0		1	85	55	2997.5	65.52	45.7494	45.75	4	1	4419435	153.1	54.5	23.25
126	30	15		21	8	11	23	18	186	119	0	0	315	0	2015.10.22	2016.09.01	0		0			2019.02.28	1225	2019.02.28	1225	0			0		0		0		0		1	48	92	8648	66.96	129.152	129.15	0	0	4419846	176	94	30.35
77	0	0		0	8	26	7	36	152	71	0	0	769	0	2015.11.27	2018.01.04	0		0			2020.01.18	1513	2020.01.18	1513	0			0		0		0		0		1	55	85	6715	57.6	116.58	116.58	1	0	4422118	166	79	28.67
187	30	15		64	5	11	7	55	192	74	0	0	2045	0	2015.11.01	2021.06.07	0		0			2019.06.17	1324	2019.06.17	1324	0			0		0		0		0		0	68	72	4003.2	48.24	82.9851	70.54	2	0	4422370	156	55.6	22.85
137	30	0		0	8	37	7	55	133	79	0	0	602	0	2018.04.24	2019.12.17	0		0			2019.04.05	346	2019.04.05	346	0			0		0		0		0		1	65	75	5055	75.6	66.8651	66.87	2	0	4423984	166	67.4	24.46
131	0	0		0	11	47	0	73	119	59	0	0	1309	0	2015.12.08	2019.07.09	0		0			2020.01.27	1511	2020.01.27	1511	0			0		0		0		0		1	78	62	4476.4	91.44	48.9545	48.95	3	1	4426949	172.6	72.2	24.24
103	30	0		0	8	47	0	18	113	56	0	0	1400	0	2015.12.01	2019.10.01	0		0			2019.09.28	1397	2019.09.28	1397	0			0		0		0		0		1	44	96	6086.4	69.84	87.1478	87.15	0	0	4427553	162.5	63.4	24.01
157	30	15		0	2	37	0	73	135	64	0	0	271	0	2015.11.23	2016.08.20	0		0			2020.02.17	1547	2020.02.17	1547	0			0		0		0		0		1	72	68	4216	0	#DIV/0!		3	0	4427980	165	62	22.77
146	0	0		0	8	47	0	91	107	63	0	0	7	0	2015.12.11	2015.12.18	0		0			2020.01.15	1496	2020.01.15	1496	0			0		0		0		0		1	80	60	4008	64.8	61.8519	61.85	4	1	4428277	163.5	66.8	24.99
116	30	0		0	8	0	23	55	201	117	0	0	1542	0	2015.11.24	2020.02.13	0		0			2020.02.13	1542	2020.02.13	1542	0			0		0		0		0		1	67	73	5365.5	64.08	83.7313	83.73	2	0	4428468	170	73.5	25.43
199	30	15		43	2	47	7	55	117	78	0	0	1162	0	2015.11.30	2019.02.04	0		0			2020.02.15	1538	2020.02.15	1538	0			0		0		0		0		1	67	73	5475	0	#DIV/0!		2	0	4430265	164	75	27.89
244	30	15	43	64	11	26	0	55	149	60	0	0	1312	0	2015.11.30	2019.07.04	0		1	pulmonary hemorrhage	2016.10.15	2016.10.15	320	2020.01.29	1521	0			0		0		0		0		1	65	75	5085	91.44	55.6102	55.61	2	0	4430304	185	67.8	19.81
153	0	0		0	8	47	7	91	101	87	0	0	285	0	2015.12.18	2016.09.28	0		0			2020.02.20	1525	2020.02.20	1525	0			0		0		0		0		0	84	56	3813.6	79.2	48.1515	40.93	4	1	4432386	153.3	68.1	28.98
203	30	15		64	8	37	13	36	128	100	1	0	1534	0	2015.12.10	2020.02.21	0		0			2020.02.06	1519	2020.02.06	1519	0			0		0		0		0		1	58	82	6437	57.6	111.753	111.75	1	0	4432933	166	78.5	28.49
141	30	15		0	8	26	7	55	140	79	0	0	1524	0	2015.12.12	2020.02.13	0		0			2020.02.13	1524	2020.02.13	1524	0			0		0		0		0		1	65	75	4800	83.52	57.4713	57.47	2	0	4433398	173	64	21.38
123	30	15		0	5	11	7	55	170	84	0	0	1243	0	2015.12.18	2019.05.14	0		0			2015.12.30	12	2015.12.30	12	0			0		0		0		0		1	65	75	3862.5	48.24	80.0684	80.07	2	0	4435396	152	51.5	22.29
125	0	0		0	8	37	7	73	122	88	0	0	248	0	2016.02.23	2016.10.28	0		0			2019.12.24	1400	2019.12.24	1400	0			0		0		0		0		1	77	63	2923.2	63.36	46.1364	46.14	3	1	4437404	151.7	46.4	20.16
147	30	15		21	8	37	0	36	136	55	0	0	1213	0	2016.01.02	2019.04.29	0		0			2019.04.29	1213	2019.04.29	1213	0			0		0		0		0		1	50	90	6660	59.04	112.805	112.8	1	0	4438791	164	74	27.51
150	0	0		0	5	47	7	91	107	71	0	0	1522	0	2016.01.12	2020.03.13	0		0			2020.03.12	1521	2020.03.12	1521	0			0		0		0		0		0	85	55	2904	42.48	68.3616	58.11	4	1	4439240	144.2	52.8	25.39
187	30	15		64	11	26	23	18	140	137	0	0	1421	0	2016.01.06	2019.11.27	0		1	GI bleeding	2016.01.06	2016.01.06	0	2019.11.27	1421	0			1	2019.11.27	1	2019.11.27	0		0		1	46	94	6110	105.12	58.124	58.12	0	0	4439826	172	65	21.97
121	0	0		0	8	58	0	55	86	44	0	43433	841	0	2016.01.26	2018.05.16	0		0			2020.01.08	1443	2020.01.08	1443	0			0		0		0		0		1	68	72	4284	57.6	74.375	74.38	2	0	4441296	164.4	59.5	22.01
118	0	0		0	8	37	0	73	128	66	1	0	1225	0	2016.02.12	2019.06.21	0		0			2019.07.29	1263	2019.07.29	1263	0			0		0		0		0		0	77	63	2860.2	57.6	49.6562	42.21	3	1	4441571	144.4	45.4	21.77
52	0	0		0	5	11	0	36	170	59	0	0	1516	0	2016.01.22	2020.03.17	0		0			2020.03.17	1516	2020.03.17	1516	0			0		0		0		0		1	54	86	7181	56.88	126.248	126.25	1	0	4441636	167.6	83.5	29.73
77	0	0		0	8	26	7	36	158	80	0	0	561	0	2016.02.16	2017.08.30	0		0			2020.01.16	1430	2020.01.16	1430	0			0		0		0		0		1	58	82	6182.8	64.08	96.4856	96.49	1	0	4443786	168	75.4	26.71
228	30	15		64	23	47	13	36	116	103	0	0	979	0	2016.01.27	2018.10.02	0		1	puncture site bleeding	2016.01.27	2016.01.27	0	2018.11.22	1030	0			1	2018.11.22	1	2018.11.22	0		0		1	53	87	8091	286.56	28.2349	28.23	1	0	4445988	173	93	31.07
103	0	0		0	11	37	0	55	132	56	0	0	1095	0	2016.02.26	2019.02.25	0		0			2020.02.14	1449	2020.02.14	1449	0			0		0		0		0		1	67	73	3336.1	111.6	29.8934	29.89	2	0	4450931	150.8	45.7	20.1
104	0	0		0	5	26	0	73	141	51	0	0	290	0	2016.03.01	2016.12.16	0		0			2020.01.30	1430	2020.01.30	1430	0			0		0		0		0		1	73	67	5112.1	55.44	92.2096	92.21	3	0	4452667	169.1	76.3	26.68
165	30	15		21	8	11	7	73	183	86	0	0	1109	0	2016.02.19	2019.03.04	0		0			2020.01.15	1426	2020.01.15	1426	0			0		0		0		0		1	73	67	4187.5	76.32	54.8677	54.87	3	0	4453116	162.5	62.5	23.67
144	30	15		0	8	0	0	91	263	67	0	0	19	0	2016.03.01	2016.03.20	0		0			2016.03.20	19	2016.03.20	19	0			0		0		0		0		1	81	59	3245	69.12	46.9473	46.95	4	1	4456375	157	55	22.31
98	0	0		0	8	47	7	36	112	76	0	0	20	0	2016.04.22	2016.05.12	0		0			2020.03.31	1439	2020.03.31	1439	0			0		0		0		0		1	54	86	5022.4	72.72	69.0649	69.06	1	0	4468716	162.9	58.4	22.01
100	0	0		0	8	37	0	55	122	53	0	0	1193	0	2016.08.09	2019.11.15	0		0			2019.11.15	1193	2019.11.15	1193	0			0		0		0		0		1	68	72	5025.6	58.32	86.1728	86.17	2	0	4470898	173.6	69.8	23.16
114	0	0		0	8	26	7	73	143	70	0	0	1304	0	2016.07.05	2020.01.30	0		0			2020.01.20	1294	2020.01.20	1294	0			0		0		1	2017.04.25	0		1	72	68	3678.8	64.8	56.7716	56.77	3	0	4471868	159.2	54.1	21.35
131	0	0		0	11	47	0	73	113	57	0	0	932	0	2016.07.05	2019.01.23	0		0			2019.01.23	932	2019.01.23	932	0			0		0		0		1	2018.04.10	1	76	64	4096	92.16	44.4444	44.44	3	1	4472883	165.6	64	23.34
212	30	15		21	11	37	7	91	122	81	0	42362	39	0	2016.04.29	2016.06.07	0		0			2019.02.21	1028	2019.02.21	1028	0			0		0		0		0		1	87	53	4187	95.76	43.7239	43.72	4	1	4472980	169	79	27.66
151	0	15		0	8	37	0	91	124	56	1	0	240	0	2016.07.17	2017.03.14	0		0			2019.12.12	1243	2019.12.12	1243	0			0		0		0		0		1	87	53	3741.8	69.12	54.1348	54.13	4	1	4473109	157	70.6	28.64
227	30	15		64	5	58	0	55	90	59	0	#REF!	286	0	2016.05.03	2017.02.13	0		0			2016.10.06	156	2016.10.06	156	1	VF	2016.10.06	0		1	2016.10.06	0		0		0	69	71	3017.5	40.32	74.8388	63.61	2	0	4474412	148	42.5	19.4
122	0	0		0	5	37	7	73	125	73	0	0	485	0	2016.05.31	2017.09.28	0		0			2019.03.22	1025	2019.03.22	1025	0			0		0		0		0		0	75	65	2749.5	36.72	74.8775	63.65	3	1	4476119	150.9	42.3	18.58
146	30	0		0	2	0	23	91	228	120	1	0	1338	0	2016.05.24	2020.01.22	0		0			2019.05.07	1078	2019.05.07	1078	0			0		0		0		0		0	83	57	2793	0	#DIV/0!		4	1	4478638	153	49	20.93
89	0	0		0	8	26	0	55	147	68	0	0	267	0	2016.06.17	2017.03.11	0		0			2020.03.13	1365	2020.03.13	1365	0			0		0		0		0		1	68	72	4514.4	72	62.7	62.7	2	0	4482815	166.1	62.7	22.73
209	30	15		0	8	58	7	91	91	70	0	0	407	0	2017.12.10	2019.01.21	0		0			2019.10.10	669	2019.10.10	669	0			0		0		0		0		1	84	56	3360	66.96	50.1792	50.18	4	1	4484790	158.7	60	23.82
225	30	15		64	14	47	0	55	101	43	0	0	233	0	2016.06.16	2017.02.04	0		0			2020.02.27	1351	2020.02.27	1351	0			0		0		0		0		1	61	79	5680.1	121.68	46.6806	46.68	2	0	4487386	167	71.9	25.78
257	30	15		64	31	37	7	73	122	72	0	43623	967	0	2016.07.10	2019.03.04	0		1	GI bleeding	2016.07.10	2016.07.10	0	2020.02.20	1320	0			0		0		0		0		1	74	66	3194.4	403.2	7.92262	7.92	3	0	4494997	168	48.4	17.15
89	0	0		0	5	11	0	73	170	62	0	0	2	0	2016.07.12	2016.07.14	0		0			2017.12.03	509	2017.12.03	509	0			1	2017.12.03	1	2017.12.03	0		0		1	78	62	3397.6	52.56	64.6423	64.64	3	1	4496128	155	54.8	22.81
145	30	0		0	5	37	0	73	137	52	0	0	1288	0	2016.07.21	2020.01.30	0		0			2019.11.28	1225	2019.11.28	1225	0			0		0		0		0		0	74	66	3979.8	38.16	104.292	88.65	3	0	4498786	148	60.3	27.53
129	30	0		0	8	11	7	73	161	84	0	0	605	0	2016.07.25	2018.03.22	0		0			2020.01.27	1281	2020.01.27	1281	0			0		0		0		0		1	76	64	4000	69.84	57.2738	57.27	3	1	4499662	160.2	62.5	24.35
115	0	15		0	8	37	0	55	122	67	0	0	1289	0	2016.07.27	2020.02.06	0		0			2020.02.06	1289	2020.02.06	1289	0			0		0		0		0		1	62	78	3549	60.48	58.6806	58.68	2	0	4500409	163	45.5	17.13
91	0	0		0	8	47	0	36	111	66	0	0	1248	0	2016.08.30	2020.01.30	0		0			2020.01.30	1248	2020.01.30	1248	0			0		0		0		0		1	58	82	6027	60.48	99.6528	99.65	1	0	4504890	178	73.5	23.2
136	30	15		0	8	47	0	36	119	52	0	0	295	0	2016.08.16	2017.06.07	0		0			2020.02.01	1264	2020.02.01	1264	0			0		0		0		0		1	53	87	6255.3	69.84	89.5662	89.57	1	0	4506652	163	71.9	27.06
113	0	0		0	11	47	0	55	103	52	0	0	274	0	2016.11.22	2017.08.23	0		0			2020.02.17	1182	2020.02.17	1182	0			0		0		0		0		1	62	78	5475.6	90	60.84	60.84	2	0	4507855	168.4	70.2	24.75
140	30	0		0	8	47	0	55	111	62	0	0	1264	0	2016.08.22	2020.02.07	0		0			2019.12.27	1222	2019.12.27	1222	0			0		0		0		0		1	62	78	5304	60.48	87.6984	87.7	2	0	4508537	175	68	22.2
70	0	0		0	8	37	7	18	121	83	0	0	1176	0	2016.11.29	2020.02.18	0		0			2019.12.16	1112	2019.12.16	1112	0			0		0		0		0		1	49	91	5296.2	61.2	86.5392	86.54	0	0	4508896	168.1	58.2	20.6
129	0	0		0	5	26	7	91	140	70	0	0	112	0	2016.09.13	2017.01.03	0		1	AAA rupture	2017.01.03	2017.01.03	112	2017.01.03	112	0			1	2017.01.03	1	2017.01.03	0		0		0	85	55	2695	49.68	54.2472	46.11	4	1	4509714	148	49	22.37
111	30	0		0	8	37	0	36	135	54	0	0	899	0	2016.08.31	2019.02.16	0		0			2019.12.16	1202	2019.12.16	1202	0			0		0		0		0		1	59	81	5508	81.36	67.6991	67.7	1	0	4511317	171	68	23.26
122	0	0		0	5	37	7	73	127	78	0	0	858	0	2016.09.16	2019-01-22	0		0			2019.10.18	1127	2019.10.18	1127	0			0		0		0		0		1	79	61	3345.85	56.88	58.823	58.82	3	1	4511760	159.2	54.85	21.64
212	30	15		43	2	26	23	73	144	130	0	44201	678	0	2016.09.24	2018.08.03	0		0			2020.02.14	1238	2020.02.14	1238	0			0		0		0		0		1	77	63	4347	0	#DIV/0!		3	1	4518035	165	69	25.34
187	30	15		0	14	37	0	91	127	57	0	0	192	0	2016.09.26	2017.04.06	0		0			2020.01.09	1200	2020.01.09	1200	0			0		0		0		0		1	85	55	3135	126.72	24.7396	24.74	4	1	4518190	159	57	22.55
167	30	15		64	11	47	0	0	108	69	0	0	1046	0	2016.10.02	2019.08.14	0		0			2019.08.14	1046	2019.08.14	1046	0			0		0		0		0		1	36	104	9006.4	90.72	99.2769	99.28	0	0	4520298	187.2	86.6	24.71
140	0	0		0	5	37	7	91	138	80	0	43455	1171	0	2016.11.29	2020.02.13	0		1	GI bleeding	2016.11.26	2016.11.26	#NUM!	2019.11.28	1094	0			0		0		0		0		0	84	56	2536.8	56.88	44.5992	37.91	4	1	4521844	149.2	45.3	20.35
118	30	0		0	5	47	0	36	106	59	0	0	1232	0	2016.10.06	2020.02.20	0		0			2019.11.08	1128	2019.11.08	1128	0			1	2019.11.08	1	2019.11.08	0		0		1	54	86	5633	52.56	107.173	107.17	1	0	4522102	171	65.5	22.4
152	30	15		0	5	47	0	55	108	54	0	0	344	0	2016.10.07	2017.09.16	0		0			2020.01.23	1203	2020.01.23	1203	0			0		0		0		0		1	65	75	4350	48.24	90.1741	90.17	2	0	4522144	167	58	20.8
138	0	15		0	8	47	13	55	103	94	0	0	1205	0	2016.10.20	2020.02.07	0		0			2020.02.07	1205	2020.02.07	1205	0			0		0		0		0		1	63	77	4312	72.72	59.2959	59.3	2	0	4525727	175	56	18.29
140	30	15		0	5	47	7	36	101	75	0	0	258	0	2016.10.20	2017.07.05	0		0			2019.06.14	967	2019.06.14	967	0			0		0		0		0		0	59	81	6423.3	50.4	127.446	108.33	1	0	4525824	162	79.3	30.22
118	30	0		0	8	37	7	36	127	75	0	0	3	0	2016.10.21	2016.10.24	0		0			2020.01.16	1182	2020.01.16	1182	0			0		0		0		0		1	58	82	5371	58.32	92.0953	92.1	1	0	4525950	159.7	65.5	25.68
192	30	15		43	5	26	0	73	147	64	0	0	279	0	2016.10.26	2017.08.01	0		0			2020.02.06	1198	2020.02.06	1198	0			0		0		0		0		0	72	68	3447.6	36.72	93.8889	79.81	3	0	4527592	156	50.7	20.83
125	0	0		0	8	37	7	73	120	79	0	0	834	0	2017.11.21	2020.03.04	0		0			2020.01.08	778	2020.01.08	778	0			0		0		0		0		1	73	67	4194.2	66.96	62.6374	62.64	3	0	4527903	160	62.6	24.45
104	30	15		0	5	11	7	36	172	78	0	0	899	0	2016.11.07	2019.04.25	0		1	puncture site bleeding	2016.11.09	2016.11.09	2	2019.04.25	899	0			0		0		0		0		1	59	81	4754.7	38.88	122.292	122.29	1	0	4530589	163	58.7	22.09
98	30	0		0	8	11	13	36	168	90	0	0	1181	0	2016.11.13	2020.02.07	0		0			2020.02.07	1181	2020.02.07	1181	0			0		0		0		0		1	53	87	6264	61.92	101.163	101.16	1	0	4532464	175	72	23.51
172	0	15		0	8	58	0	91	98	50	0	0	8	0	2016.11.30	2016.12.08	0		0			2017.06.09	191	2017.06.09	191	0			0		0		0		0		1	90	50	2050	70.56	29.0533	29.05	4	1	4537320	150	41	18.22
155	30	15		0	8	47	0	55	112	60	0	0	866	0	2016.12.01	2019.04.16	0		0			2019.04.16	866	2019.04.16	866	0			0		0		0		0		1	60	80	5680	69.84	81.3288	81.33	2	0	4537689	170	71	24.57
176	30	15		43	5	47	0	36	101	64	0	0	16	0	2016.12.21	2017.01.06	0		0			2017.01.06	16	2017.01.06	16	0			0		0		0		0		1	59	81	4212	45.36	92.8571	92.86	1	0	4543547	152	52	22.51
161	0	0		0	23	47	0	91	102	66	1	0	902	0	2017.01.13	2019.07.04	0		0			2020.01.14	1096	2020.01.14	1096	0			0		0		0		0		1	80	60	2430	157.68	15.411	15.41	4	1	4544054	163	40.5	15.24
91	0	0		0	5	37	13	36	132	104	0	0	786	0	2016.12.26	2019.02.20	0		0			2020.01.28	1128	2020.01.28	1128	0			0		0		1	2017.08.22			1	57	83	5378.4	55.44	97.013	97.01	1	0	4544193	163	64.8	24.39
139	0	0		0	11	37	0	91	139	69	0	0	806	0	2016.12.28	2019.03.14	0		0			2019.05.10	863	2019.05.10	863	0			0		0		0		0		0	85	55	2810.5	107.28	26.1978	22.27	4	1	4545273	144	51.1	24.64
136	30	15		0	8	47	0	36	104	57	0	0	1135	0	2017.01.14	2020.02.23	0		0			2020.02.23	1135	2020.02.23	1135	0			0		0		0		0		1	58	82	4346	61.2	71.0131	71.01	1	0	4549428	171	53	18.13
68	0	0		0	8	11	13	36	168	104	0	#REF!	246	0	2017.02.03	2017.10.07	0		0			2020.01.30	1091	2020.01.30	1091	0			0		0		0		0		1	51	89	9585.3	59.04	162.353	162.35	1	0	4550857	164	107.7	40.04
104	0	0		0	5	37	7	55	137	72	0	0	253	0	2017.02.07	2017.10.18	0		0			2020.01.23	1080	2020.01.23	1080	0			0		0		0		0		1	68	72	4068	51.12	79.5775	79.58	2	0	4551186	161.5	56.5	21.66
102	0	0		0	8	26	13	55	142	101	0	0	1107	0	2017.02.28	2020.03.11	0		0			2020.01.08	1044	2020.01.08	1044	0			0		0		0		0		1	62	78	4430.4	67.68	65.461	65.46	2	0	4551351	163	56.8	21.38
125	0	0		0	8	37	7	73	121	74	0	0	875	0	2017.02.10	2019.07.05	0		0			2020.01.21	1075	2020.01.21	1075	0			0		0		0		0		0	79	61	2989	63.36	47.1749	40.1	3	1	4556660	148	49	22.37
136	0	0		0	8	37	0	91	127	59	1	0	638	0	2017.02.28	2018.11.28	0		0			2019.12.14	1019	2019.12.14	1019	0			0		0		0		0		0	84	56	2604	66.24	39.3116	33.41	4	1	4557106	151.8	46.5	20.18
135	0	0		0	23	26	13	73	143	104	0	0	330	0	2018.01.16	2018.12.12	0		0			2019.07.28	558	2019.07.28	558	0			1	2019.07.28	1	2019.07.28	0		0		0	70	70	4123	239.04	17.2482	14.66	3	0	4560685	142.8	58.9	28.88
152	30	15		0	5	47	0	55	101	68	0	0	1106	0	2017.02.24	2020.03.06	0		0			2019.04.19	784	2019.04.19	784	0			0		0		0		0		1	68	72	4176	56.16	74.359	74.36	2	0	4561095	158	58	23.23
122	0	0		0	2	47	0	73	119	64	0	0	578	0	2017.06.23	2019.01.22	0		0			2019.12.24	914	2019.12.24	914	0			0		0		0		0		1	78	62	3620.8	0	#DIV/0!		3	1	4561943	162.7	58.4	22.06
156	0	0		0	2	63	0	91	0	0	0		42	0	2017.07.14	2017.08.25	0		0			2017.08.25	42	2017.08.25	42	〇	HF death				〇		0		0		0	87	53	0	0	#DIV/0!		4	1	4565800
118	0	0		0	8	37	0	73	129	65	0	0	886	0	2017.08.29	2020.02.01	0		0			2020.01.30	884	2020.01.30	884	0			0		0		0		0		0	79	61	2745	74.88	36.6587	31.16	3	1	4566100	135.6	45	24.47
158	30	15		0	8	37	13	55	138	104	0	0	241	0	2017.09.13	2018.05.12	0		0			2020.01.30	869	2020.01.30	869	0			0		0		0		0		1	67	73	4606.3	71.28	64.6226	64.62	2	0	4567798	164	63.1	23.46
132	0	15		0	8	47	7	55	114	77	0	0	657	0	2018.05.16	2020.03.03	0		0			2019.12.10	573	2019.12.10	573	0			0		0		0		0		1	61	79	5348.3	77.76	68.7796	68.78	2	0	4577380	166	67.7	24.57
141	0	0		0	8	47	13	73	104	93	0	0	907	0	2017.06.22	2019.12.16	0		0			2019.12.16	907	2019.12.16	907	0			0		0		0		0		1	72	68	3536	58.32	60.631	60.63	3	0	4585958	158.1	52	20.8
120	0	0		0	8	26	13	73	142	98	1	0	327	0	2017.06.23	2018.05.16	0		0			2020.02.18	970	2020.02.18	970	0			0		0		0		0		1	71	69	5582.1	66.96	83.3647	83.36	3	0	4588007	166.1	80.9	29.32
135	30	15		0	14	58	0	18	90	56	0	0	188	0	2017.06.15	2017.12.20	0		0			2020.02.20	980	2020.02.20	980	0			0		0		0		0		1	49	91	7079.8	121.68	58.1838	58.18	0	0	4595391	160	77.8	30.39
171	30	0		0	8	47	13	73	107	97	0	0	747	0	2017.06.22	2019.07.09	0		0			2020.02.06	959	2020.02.06	959	0			0		0		0		0		1	74	66	3088.8	62.64	49.3103	49.31	3	0	4598152	154	46.8	19.73
62	0	0		0	5	26	13	18	159	107	0	43114	3	0	2017.07.25	2017.07.28	0		0			2017.09.01	38	2017.09.01	38	0			0		0		0		0		1	49	91	6552	54.72	119.737	119.74	0	0	4599339	166	72	26.13
188	30	15		0	5	58	7	73	97	79	0	0	523	0	2017.06.28	2018.12.03	0		0			2018.12.03	523	2018.12.03	523	0			0		0		0		0		1	75	65	3835	54	71.0185	71.02	3	1	4599591	155	59	24.56
97	0	0		0	5	37	0	55	127	57	0	0	245	0	2017.07.07	2018.03.09	0		0			2020.01.16	923	2020.01.16	923	0			0		0		0		0		0	66	74	6667.4	50.4	132.29	112.45	2	0	4600419	161.2	90.1	34.67
170	30	15		0	8	58	23	36	90	111	0	0	361	0	2017.07.02	2018.06.28	0		0			2020.02.12	955	2020.02.12	955	0			0		0		0		0		1	56	84	5283.6	69.12	76.441	76.44	1	0	4600914	178	62.9	19.85
115	30	0		0	5	37	7	36	135	75	0	0	590	0	2017.07.10	2019.02.20	0		0			2019.03.02	600	2019.03.02	600	0			0		0		0		1	2018.05.11	1	56	84	4620	40.32	114.583	114.58	1	0	4603254	165	55	20.2
152	30	15		0	5	47	0	55	105	65	0	0	282	0	2017.07.10	2018.04.18	0		0			2020.02.04	939	2020.02.04	939	0			0		0		0		0		1	68	72	4104	43.2	95	95	2	0	4603306	165	57	20.94
189	30	15		0	11	47	13	73	117	94	0		14	0	2017.07.11	2017.07.25	0		1	intracranial bleeding	2017.07.11	2017.07.11	0	2017.12.31	173	1	HF death	2017.12.31	0		1	2017.12.31	0		0		0	70	70	2450	92.16	26.5842	22.6	3	0	4603830	136	35	18.92
185	30	15		0	5	37	7	91	136	85	0	0	188	0	2017.07.24	2018.01.28	0		0			2020.02.18	939	2020.02.18	939	0			0		0		0		0		1	82	58	3056.6	56.16	54.4266	54.43	4	1	4607182	153	52.7	22.51
140	30	0		0	8	47	0	55	118	60	0	42804	281	0	2017.08.01	2018.05.09	0		0			2018.05.09	281	2018.05.09	281	1	AMI	2019.05.09	0		1	2019.05.09	0		0		1	65	75	5295	59.04	89.685	89.68	2	0	4608893	169.2	70.6	24.66
159	30	15		0	8	26	7	73	144	80	0	0	934	0	2017.07.31	2020.02.20	0		1	GI bleeding	2019.11.07	2019.11.07	829	2020.01.21	904	0			0		0		0		0		0	71	69	4146.9	61.92	66.9719	56.93	3	0	4609520	155	60.1	25.02
102	0	0		0	11	11	7	73	162	89	0	0	216	0	2017.09.08	2018.04.12	0		0			2020.01.07	851	2020.01.07	851	0			0		0		0		0		1	71	69	3808.8	96.48	39.4776	39.48	3	0	4609740	156	55.2	22.68
162	30	15		0	8	47	7	55	103	81	0	0	286	0	2017.08.03	2018.05.16	0		0			2020.02.28	939	2020.02.28	939	0			0		0		0		0		1	61	79	5379.9	58.32	92.2479	92.25	2	0	4610836	167	68.1	24.42
187	0	15		43	5	26	7	91	140	82	0	0	542	0	2017.08.05	2019.01.29	0		0			2020.02.04	913	2020.02.04	913	0			0		0		1	2018.04.13	0		0	85	55	2821.5	46.08	61.2305	52.05	4	1	4611534	143	51.3	25.09
138	0	0		0	2	63	0	73	0	0	0		42	0	2017.09.01	2017.10.13	0		0			2017.10.13	42	2017.10.13	42	〇	HF death				〇		0		0		1	76	64	0	0	#DIV/0!		3	1	4613671
133	30	15		0	5	47	0	36	105	65	0	0	913	0	2017.08.13	2020.02.12	0		0			2020.02.12	913	2020.02.12	913	0			0		0		0		0		0	59	81	4941	48.24	102.425	87.06	1	0	4613794	170	61	21.11
135	0	0		0	8	47	7	73	118	83	0	0	1	0	2018.04.24	2018.04.25	0		0			2020.03.18	694	2020.03.18	694	0			0		0						1	70	70	4823	72.72	66.3229	66.32	3	0	4614010	170	68.9	23.84
156	30	15		0	2	47	7	55	112	73	0	0	340	0	2018.03.03	2019.02.06	0		0			2019.09.09	555	2019.09.09	555	0			0		0		0		0		0	68	72	3333.6	0	#DIV/0!		2	0	4615983	158	46.3	18.55
128	0	0		0	11	37	7	73	126	89	0	42937	641	0	2017.10.06	2019.07.09	0		0			2019.05.27	598	2019.05.27	598	0			0		0		0		0		1	70	70	4557	100.08	45.5336	45.53	3	0	4618236	161.6	65.1	24.9
76	0	0		0	8	37	13	18	123	94	0	#REF!	29	0	2017.09.12	2017.10.11	0		0			2017.10.11	29	2017.10.11	29	1	VF	2017.10.11	0		1	2017.10.11	0		0		1	48	92	9108	57.6	158.125	158.13	0	0	4618281	167.5	99	35.29
73	0	0		0	11	37	7	18	128	75	0	0	909	0	2017.08.31	2020.02.26	0		0			2020.01.22	874	2020.01.22	874	0			0		0		0		0		1	49	91	7416.5	113.76	65.1943	65.19	0	0	4619222	175	81.5	26.61
49	0	0		0	5	26	0	18	146	67	0	0	121	0	2018.03.06	2018.07.05	0		0			2018.07.05	121	2018.07.05	121	0			0		0		0		0		1	41	99	8246.7	56.16	146.843	146.84	0	0	4619578	177.6	83.3	26.41
122	0	0		0	5	37	7	73	139	80	0	0	786	0	2017.11.21	2020.01.16	0		0			2020.01.16	786	2020.01.16	786	0			0		0		0		0		1	70	70	4914	52.56	93.4932	93.49	3	0	4621948	167.4	70.2	25.05
170	30	15		0	5	58	7	55	97	82	0	0	274	0	2017.09.12	2018.06.13	0		0			2020.01.10	850	2020.01.10	850	0			0		0		0		0		1	65	75	3660	52.56	69.6347	69.63	2	0	4622905	161	48.8	18.83
115	0	0		0	5	37	0	73	133	69	0	0	554	0	2017.10.17	2019.04.24	0		0			2019.05.13	573	2019.05.13	573	0			0		0		0		0		0	78	62	3112.4	42.48	73.2674	62.28	3	1	4623124	147.6	50.2	23.04
142	30	15		0	5	37	0	55	125	60	0	0	8	0	2017.09.15	2017.09.23	0		0			2020.01.20	857	2020.01.20	857	0			0		0		0		0		1	62	78	5155.8	51.84	99.456	99.46	2	0	4624110	167	66.1	23.7
203	30	15	43	0	2	58	0	55	98	65	0	0	893	0	2017.09.18	2020.02.28	0		0			2020.02.28	893	2020.02.28	893	0			0		0		0		0		1	67	73	4482.2	0	#DIV/0!		2	0	4624628	170	61.4	21.25
100	0	0		0	8	37	0	55	129	66	0	0	225	0	2017.10.24	2018.06.06	0		0			2020.01.16	814	2020.01.16	814	0			0		0		0		0		1	69	71	4686	64.8	72.3148	72.31	2	0	4626804	160.1	66	25.75
96	0	0		0	5	11	7	73	163	86	0	0	842	0	2017.10.17	2020.02.06	0		0			2019.12.26	800	2019.12.26	800	0			0		0		0		0		0	71	69	5133.6	41.76	122.931	104.49	3	0	4628792	149.5	74.4	33.29
164	0	0		0	31	47	13	73	119	96	0	0	41	0	2017.12.26	2018.02.05	0		0			2018.05.29	154	2018.05.29	154	0			1	2018.05.29	1	2018.05.29	0		0		1	74	66	4131.6	423.36	9.75907	9.76	3	0	4629160	168.5	62.6	22.05
172	30	15		0	14	58	0	55	86	31	0	0	22	0	2017.10.07	2017.10.29	0		0			2017.11.06	30	2017.11.06	30	0			0		0		0		0		1	64	76	4788	127.44	37.5706	37.57	2	0	4630227	165	63	23.14
104	0	0		0	8	47	13	36	108	108	0	0	695	0	2017.11.14	2019.10.10	0		0			2019.10.10	695	2019.10.10	695	0			0		0		0		0		1	59	81	4098.6	71.28	57.5	57.5	1	0	4631161	168.3	50.6	17.86
150	30	0		0	5	11	13	91	183	97	0	0	9	0	2017.10.18	2017.10.27	0		0			2020.02.07	842	2020.02.07	842	0			0		0		0		0		1	82	58	3781.6	46.08	82.066	82.07	4	1	4633444	168	65.2	23.1
91	0	0		0	8	47	0	36	113	60	0	0	492	0	2017.11.21	2019.03.28	0		0			2019.09.13	661	2019.09.13	661	0			0		0		0		0		1	56	84	5023.2	64.08	78.3895	78.39	1	0	4637097	168.4	59.8	21.09
107	30	0		0	8	26	7	36	143	79	0	0	272	0	2017.11.02	2018.08.01	0		0			2020.02.14	834	2020.02.14	834	0			0		0		0		0		1	53	87	6177	67.68	91.2677	91.27	1	0	4638229	173.7	71	23.53
180	30	15		0	2	47	13	73	110	90	0	0	15	0	2017.11.07	2017.11.22	0		0			2020.02.14	829	2020.02.14	829	0			0		0		0		0		0	76	64	2284.8	25.2	90.6667	77.07	3	1	4639587	152	35.7	15.45
166	30	0		0	8	37	0	91	136	68	0	0	28	0	2017.11.23	2017.12.21	0		0			2020.01.08	776	2020.01.08	776	0			0		0		0		0		1	88	52	1981.2	74.88	26.4583	26.46	4	1	4643803	152.8	38.1	16.32
183	30	15		0	11	47	7	73	100	70	0	0	663	0	2017.11.24	2019.09.18	0		0			2019.09.18	663	2019.09.18	663	0			0		0		1	2019.02.19	1	2018.06.26	1	77	63	3780	110.88	34.0909	34.09	3	1	4644491	168	60	21.26
115	0	0		0	5	37	0	73	132	66	0	0	323	0	2017.12.08	2018.10.27	0		0			2020.01.22	775	2020.01.22	775	0			0		0		0		0		1	79	61	2958.5	49.68	59.5511	59.55	3	1	4644967	163.3	48.5	18.19
143	0	0		0	8	37	7	91	137	80	0	0	204	0	2017.12.22	2018.07.14	0		0			2020.01.29	768	2020.01.29	768	0			0		0		0		0		1	82	58	3659.8	77.04	47.5052	47.51	4	1	4646017	156.3	63.1	25.83
110	0	0		0	8	47	0	55	109	57	0	0	460	0	2017.12.08	2019.03.13	0		0			2020.12.19	1107	2020.12.19	1107	0			0		0		0		0		1	65	75	3562.5	85.68	41.5791	41.58	2	0	4646091	171	47.5	16.24
133	30	15		0	8	37	7	36	121	76	0	0	253	0	2017.12.12	2018.08.22	0		0			2020.02.21	801	2020.02.21	801	0			0		0		0		0		1	55	85	6358	58.32	109.019	109.02	1	0	4649865	170	74.8	25.88
70	0	0		0	8	26	0	36	145	51	0	0	243	0	2018.01.12	2018.09.12	0		0			2020.02.28	777	2020.02.28	777	0			0		0		0		0		1	58	82	7257	64.08	113.249	113.25	1	0	4650757	165.5	88.5	32.31
121	30	15		0	8	0	13	55	204	96	0	0	470	0	2017.12.20	2019.04.04	0		0			2019.04.04	470	2019.04.04	470	0			0		0		0		1	2018.11.30	1	67	73	5110	78.48	65.1121	65.11	2	0	4652218	167	70	25.1
126	30	15		0	8	37	0	36	129	69	0	0	237	0	2017.12.21	2018.08.15	0		0			2020.01.21	761	2020.01.21	761	0			0		0		0		0		1	50	90	6615	77.04	85.8645	85.86	1	0	4652616	168	73.5	26.04
91	0	15		0	8	37	13	18	125	94	0	0	316	0	2017.12.22	2018.11.03	0		0			2020.03.19	818	2020.03.19	818	0			0		0		0		0		1	43	97	7275	69.12	105.252	105.25	0	0	4653071	174	75	24.77
118	0	0		0	8	37	0	73	139	60	0	#REF!	3	0	2018.01.12	2018.01.15	0		0			2020.02.03	752	2020.02.03	752	0			0		0		0		0		1	77	63	4599	85.68	53.6765	53.68	3	1	4656395	167.5	73	26.02
239	30	15		64	8	26	23	73	154	139	0	#REF!	413	0	2018.01.10	2019.02.27	0		0			2020.01.16	736	2020.01.16	736	0			0		0		0		0		1	79	61	4038.2	78.48	51.4551	51.46	3	1	4657679	164	66.2	24.61
181	30	15		0	11	47	23	55	111	122	0	#REF!	767	0	2018.01.12	2020.02.18	0		0			2019.12.10	697	2019.12.10	697	0			0		0		0		0		1	64	76	6422	89.28	71.931	71.93	2	0	4658526	165	84.5	31.04
170	0	0	43	0	5	26	23	73	154	122	0	#REF!	675	0	2018.04.24	2020.02.28	0		0			2020.02.28	675	2020.02.28	675	0			0		0		0		0		0	74	66	2521.2	49.68	50.7488	43.14	3	0	4663278	143.9	38.2	18.45
81	0	0		0	8	37	0	36	137	64	0	#REF!	309	0	2018.03.20	2019.01.23	0		0			2019.01.23	309	2019.01.23	309	0			0		0		0		1	2019.01.22	1	53	87	5916	61.92	95.5426	95.54	1	0	4664947	171	68	23.26
100	0	0		0	8	37	0	55	131	66	0	#REF!	544	0	2018.03.09	2019.09.04	0		0			2019.09.17	557	2019.09.17	557	0			0		0		0		0		1	63	77	5728.8	79.2	72.3333	72.33	2	0	4669612	170	74.4	25.74
128	0	0		0	11	37	7	73	123	86	0	#REF!	250	0	2018.03.02	2018.11.07	0		0			2020.02.04	704	2020.02.04	704	0			0		0		0		0		1	79	61	0	98.64	0	0	3	1	4670290
130	0	15		21	5	11	23	55	170	143	0	#REF!	268	0	2018.03.08	2018.12.01	0		0			2020.01.20	683	2020.01.20	683	0			0		0		0		0		0	65	75	5925	55.44	106.872	90.84	2	0	4673666	157	79	32.05
93	0	15		0	5	37	0	36	123	68	0	#REF!	281	0	2018.03.09	2018.12.15	0		0			2019.01.21	318	2019.01.21	318	0			0		0		0		0		1	56	84	5720.4	56.16	101.859	101.86	1	0	4674092	170	68.1	23.56
91	0	0		0	8	47	0	36	107	69	0	#REF!	421	0	2018.05.01	2019.06.26	0		0			2019.06.26	421	2019.06.26	421	0			0		0		0		0		1	54	86	5972.7	61.2	97.5931	97.59	1	0	4674827	167.6	69.45	24.72
125	0	0		0	23	11	0	91	163	42	0	#REF!	6	0	2018.03.27	2018.04.02	0		0			2018.07.31	126	2018.07.31	126	0			1	2018.07.31	1	2018.07.31	0		0		0	80	60	3600	277.2	12.987	11.04	4	1	4676508	160	60	23.44
64	0	15		0	5	26	0	18	152	65	0	#REF!	249	0	2018.03.17	2018.11.21	0		0			2020.02.15	700	2020.02.15	700	0			0		0		0		0		1	48	92	6458.4	51.12	126.338	126.34	0	0	4676728	168	70.2	24.87
126	30	15		0	8	37	0	36	120	60	0	#REF!	295	0	2018.03.23	2019.01.12	0		0			2019.11.18	605	2019.11.18	605	0			0		0		0		0		1	53	87	6768.6	81.36	83.1932	83.19	1	0	4678302	165	77.8	28.58
235	30	0		0	5	63	46	91	78	243	0	#REF!	663	0	2018.03.24	2020.01.16	0		0			2020.01.28	675	2020.01.28	675	0			0		0		0		0		1	82	58	3561.2	56.88	62.609	62.61	4	1	4678962	158	61.4	24.6
135	0	15		21	11	26	7	55	147	70	0	#REF!	702	0	2018.04.03	2020.03.05	0		0			2019.12.26	632	2019.12.26	632	0			0		0		0		0		1	67	73	5475	92.16	59.4076	59.41	2	0	4680578	175	75	24.49
55	0	0		0	8	11	0	36	160	56	0	#REF!	555	0	2018.05.08	2019.11.14	0		0			2019.11.14	555	2019.11.14	555	0			0		0		0		0		1	58	82	4805.2	64.08	74.9875	74.99	1	0	4681713	159.5	58.6	23.03
103	0	0		0	11	37	0	55	120	61	0	#REF!	22	0	2018.05.01	2018.05.23	0		0			2019.05.10	374	2019.05.10	374	0			0		0		0		0		1	67	73	2832.4	91.44	30.9755	30.98	2	0	4684477	161.4	38.8	14.89
129	0	0		0	5	26	7	91	145	78	0	#REF!	278	0	2018.04.27	2019.01.30	0		0			2019.01.30	278	2019.01.30	278	0			0		0		0		0		0	83	57	2394	53.28	44.9324	38.19	4	1	4688622	136.6	42	22.51
195	30	15		0	5	47	7	91	106	76	0	#REF!	16	0	2018.05.05	2018.05.21	0		0			2018.07.07	63	2018.07.07	63	0			0		0		0		0		0	97	43	1788.8	52.56	34.0335	28.93	4	1	4691347	121	41.6	28.41
[truncated: 288 more columns]
